# Supplementary material for: An observational human study investigating the effect of anabolic androgenic steroid use on the transcriptome of skeletal muscle and whole blood using RNA-Seq
Source: BMC Med Genomics. 2023 May 3;16:94. doi: 10.1186/s12920-023-01512-z (PMC10157927; doi:10.1186/s12920-023-01512-z)
Supplement: Supplementary file 3 — Supplementary Material 3 [file 12920_2023_1512_MOESM3_ESM.xlsx]

## Sheet: Muscle RP Visits Comparison
Additional File 3
MUSCLE RP Visit 2 (n=3) vs RP Visit 1 (n=3); Sequencing CoolMPS							MUSCLE RP Visit 2 (n=3) vs RP Visit 1 (n=3); Sequencing MGI Standard Reagents
	logFC	logCPM	F	PValue	FDR			logFC	logCPM	F	PValue	FDR
CHRDL1	1.39228	4.03096	195.707	1.67715e-06	0.0128671		CHRDL1	1.32936	4.02022	170.366	3.54965e-06	0.0272436

## Sheet: Muscle Group Comparisons 1 of 6
Additional File 3
MUSCLE RT (n=17) vs C (n=5); Sequencing CoolMPS							MUSCLE RT (n=17) vs C (n=5); Sequencing MGI Standard Reagents
	logFC	logCPM	F	PValue	FDR			logFC	logCPM	F	PValue	FDR
NAP1L4	6.78648	5.47942	95.6678	9.78076e-13	1.62918e-08		NAP1L4	6.89517	5.49231	95.359	1.04378e-12	1.74176e-08
CARS1	6.01665	3.40887	76.9028	2.45161e-11	2.04183e-07		CARS1	5.10162	3.44176	53.6418	3.27232e-09	2.73026e-05
VMO1	-4.68294	-0.822612	24.2409	1.13303e-05	0.0471821		VMO1	-4.63264	-0.766263	23.6638	1.3836e-05	0.0463012

## Sheet: Muscle Group Comparisons 2 of 6
Additional File 3
MUSCLE RT-AS≤2 (n=15) vs C (n=5); Sequencing CoolMPS							MUSCLE RT-AS≤2 (n=15) vs C (n=5); Sequencing MGI Standard Reagents
	logFC	logCPM	F	PValue	FDR	Sequencing Reagent		logFC	logCPM	F	PValue	FDR	Sequencing Reagent
ABCA7	0.794765	3.64238	16.6451	0.000171206	0.0488165	CoolMPS	ABCA7	0.800645	3.66253	16.8562	0.00015754	0.0488058	MGI
ADAMTSL4	-0.854806	6.26596	16.8135	0.000162603	0.0488165	CoolMPS	ADAMTSL4	-0.845198	6.3715	16.4536	0.000186725	0.0488058	MGI
ARHGEF17	0.555904	5.20863	22.2645	2.07766e-05	0.0236647	CoolMPS	ARHGEF17	0.535839	5.22868	17.9758	0.000100746	0.0488058	MGI
BBLN	0.633098	2.35456	16.4876	0.000179394	0.0488165	CoolMPS	BBLN	0.842617	2.3928	30.8476	1.18233e-06	0.0039459	MGI
BOK	1.07802	2.01047	19.9722	4.81852e-05	0.0343274	CoolMPS	BOK	1.14864	2.04267	20.538	3.92491e-05	0.0297704	MGI
CALML6	-1.97067	1.04896	23.8311	1.26645e-05	0.0230865	CoolMPS	CALML6	-1.97871	1.03313	23.1197	1.61546e-05	0.0192551	MGI
CARS1	6.26325	3.40887	81.7733	9.98671e-12	8.31743e-08	CoolMPS	CARS1	5.30779	3.44176	56.8592	1.56663e-09	1.30712e-05	MGI
CHD3	0.502756	4.67047	15.9147	0.000224854	0.0488165	CoolMPS	CHD3	0.525494	4.69373	17.3212	0.000129554	0.0488058	MGI
DNAH3	-1.86789	2.07516	39.7455	9.50107e-08	0.000527531	CoolMPS	DNAH3	-1.99474	2.10268	45.3295	2.1194e-08	0.000117888	MGI
FILIP1L	-0.578072	7.54227	18.356	8.72622e-05	0.0440463	CoolMPS	FILIP1L	-0.628558	7.50993	21.5033	2.72426e-05	0.0240608	MGI
GPR162	1.00532	0.0974644	16.022	0.0002155	0.0488165	CoolMPS	GPR162	1.03231	0.124629	16.804	0.000158362	0.0488058	MGI
GRAPL	1.73938	-0.437145	26.1682	5.40113e-06	0.0149944	CoolMPS	GRAPL	1.36858	-0.364908	17.6264	0.000115176	0.0488058	MGI
GUSBP1	-0.756455	2.3051	20.5283	3.88575e-05	0.0321163	CoolMPS	GUSBP1	-0.872395	2.31176	26.2813	5.19083e-06	0.00866194	MGI
H3-3B	-0.476321	5.548	19.7204	5.23176e-05	0.0343274	CoolMPS	H3-3B	-0.512304	5.52903	22.2558	2.08102e-05	0.0221548	MGI
IVNS1ABP	0.547985	5.03886	16.7225	0.000163633	0.0488165	CoolMPS	IVNS1ABP	0.554237	5.04385	16.6555	0.000167818	0.0488058	MGI
KCNN2	-1.21283	0.569391	20.4159	4.049e-05	0.0321163	CoolMPS	KCNN2	-1.13089	0.589069	18.5871	7.98646e-05	0.0431278	MGI
KIAA1958	0.495097	2.66554	23.2764	1.45392e-05	0.0230865	CoolMPS	KIAA1958	0.486426	2.6542	23.9447	1.15016e-05	0.015994	MGI
LDAF1	-0.862475	5.98224	28.9129	2.25903e-06	0.00940716	CoolMPS	LDAF1	-0.814609	6.01933	24.5067	9.72948e-06	0.0147596	MGI
LIMK1	0.951742	4.50939	15.7926	0.00024346	0.0488593	CoolMPS	LIMK1	1.00741	4.54729	19.0362	7.0085e-05	0.0431278	MGI
LMBRD1	-0.299447	4.04419	16.9029	0.000152522	0.0488165	CoolMPS	LMBRD1	-0.276505	4.04668	17.4025	0.00012555	0.0488058	MGI
MAP4K4	0.389243	5.97545	22.3322	2.02824e-05	0.0236647	CoolMPS	MAP4K4	0.335995	5.95512	17.9096	0.000103328	0.0488058	MGI
MRAP2	2.02055	0.224055	15.783	0.000240316	0.0488165	CoolMPS	MRAP2	2.01758	0.206305	16.4122	0.000187186	0.0488058	MGI
MS4A8	-2.0381	-0.776493	20.8682	3.45268e-05	0.0319507	CoolMPS	MS4A8	-1.99356	-0.723573	20.6275	3.75918e-05	0.0297704	MGI
NAP1L4	6.68088	5.47942	92.9763	1.51958e-12	2.53116e-08	CoolMPS	NAP1L4	6.80628	5.49231	93.0373	1.52638e-12	2.54706e-08	MGI
NCS1	1.41224	1.56671	18.8864	7.2833e-05	0.0379119	CoolMPS	NCS1	1.46325	1.62176	18.8321	7.44531e-05	0.0431278	MGI
OCIAD1	-0.281159	5.12157	19.0471	6.72433e-05	0.0373357	CoolMPS	OCIAD1	-0.301738	5.13138	18.1315	9.49343e-05	0.0488058	MGI
PALD1	-0.702968	2.86009	16.8237	0.000158253	0.0488165	CoolMPS	PALD1	-0.717909	2.89832	16.5944	0.000173357	0.0488058	MGI
PATJ	-0.442881	5.8904	23.1409	1.5246e-05	0.0230865	CoolMPS	PATJ	-0.439703	5.88785	23.057	1.56776e-05	0.0192551	MGI
PDP1	-0.703446	5.57258	16.9817	0.000150614	0.0488165	CoolMPS	PDP1	-0.697654	5.57663	16.5878	0.000175373	0.0488058	MGI
PHTF1	0.464046	1.72691	15.8951	0.000226606	0.0488165	CoolMPS	PHTF1	0.471223	1.74374	17.1463	0.000138623	0.0488058	MGI
POMT2	0.49353	3.67059	22.4266	1.96144e-05	0.0236647	CoolMPS	POMT2	0.462399	3.68789	26.9252	4.18887e-06	0.00846537	MGI
RBL1	-0.484391	4.32537	25.3275	7.1712e-06	0.0170644	CoolMPS	RBL1	-0.491616	4.31322	26.6658	4.56573e-06	0.00846537	MGI
RNMT	-0.272973	4.31167	15.936	0.000222962	0.0488165	CoolMPS	RNMT	-0.337448	4.31863	32.4765	7.13089e-07	0.00297483	MGI
RPIA	-0.409818	3.18619	23.4165	1.38442e-05	0.0230865	CoolMPS	RPIA	-0.426802	3.18577	22.0209	2.26278e-05	0.0222112	MGI
RTP2	2.00229	-1.03234	16.3796	0.000187162	0.0488165	CoolMPS	RTP2	2.4762	-1.04957	27.9153	3.02381e-06	0.00720833	MGI
SDC4	-0.653221	5.07527	21.5097	2.75176e-05	0.0286476	CoolMPS	SDC4	-0.629774	5.08051	20.2506	4.33786e-05	0.0314721	MGI
SOX9	-1.19588	3.68284	16.0714	0.000221264	0.0488165	CoolMPS	SOX9	-1.30527	3.6503	18.8994	7.54891e-05	0.0431278	MGI
ZFP36L1	-0.45894	5.63773	27.1681	3.87284e-06	0.012902	CoolMPS	ZFP36L1	-0.517631	5.66611	29.5683	1.77268e-06	0.00493011	MGI

## Sheet: Muscle Group Comparisons 3 of 6
Additional File 3
MUSCLE RT-AS≥10 (n=11) vs C (n=5); Sequencing CoolMPS							MUSCLE RT-AS≥10 (n=11) vs C (n=5); Sequencing MGI Standard Reagents
	logFC	logCPM	F	PValue	FDR			logFC	logCPM	F	PValue	FDR
NAP1L4	6.87943	5.47942	95.685	9.75351e-13	1.62464e-08		NAP1L4	6.97125	5.49231	95.0264	1.10176e-12	1.83851e-08
CARS1	6.04407	3.40887	75.5257	3.18122e-11	2.64948e-07		CARS1	5.10594	3.44176	52.1637	4.62835e-09	3.86166e-05

## Sheet: Muscle Group Comparisons 4 of 6
Additional File 3
MUSCLE RT-AS≤2 (n=15) vs RT (n=17); Sequencing CoolMPS							MUSCLE RT-AS≤2 (n=15) vs RT (n=17); Sequencing MGI Standard Reagents
	logFC	logCPM	F	PValue	FDR	Sequencing Reagent		logFC	logCPM	F	PValue	FDR	Sequencing Reagent
ABCA7	0.522329	3.64238	16.9557	0.000151743	0.0296195	CoolMPS	ABCA7	0.519533	3.66253	16.7866	0.000161858	0.0300102	MGI
ACADM	-0.341713	6.48761	16.631	0.00016959	0.0300517	CoolMPS	ACADM	-0.328095	6.49942	16.0832	0.000210163	0.0320567	MGI
ACADSB	-0.276427	5.9228	23.7112	1.24929e-05	0.0173411	CoolMPS	ACADSB	-0.27448	5.90011	24.5143	9.44951e-06	0.0130655	MGI
ACHE	-0.569481	6.13816	17.8885	0.00010679	0.0273662	CoolMPS	ACHE	-0.542447	6.13937	15.5708	0.000263079	0.0352409	MGI
ADCY3	0.344549	3.42014	16.1726	0.000203056	0.0322568	CoolMPS	ADCY3	0.348966	3.45551	14.7438	0.000359222	0.0387966	MGI
ALDH1A3	1.07215	2.35648	18.4628	8.81724e-05	0.0244781	CoolMPS	ALDH1A3	1.05452	2.36446	16.9682	0.00015577	0.0300102	MGI
ALDH2	-0.454465	5.99594	16.1508	0.000207209	0.0322568	CoolMPS	ALDH2	-0.440431	6.03454	15.0619	0.000319223	0.0379656	MGI
ALPK2	-0.439147	6.79353	20.2083	4.36945e-05	0.0210293	CoolMPS	ALPK2	-0.464733	6.78818	22.8207	1.70373e-05	0.014215	MGI
AMER2	2.16238	-2.5321	21.0543	3.20839e-05	0.0205547	CoolMPS	AMER2	2.07777	-2.60676	16.9658	0.00014869	0.0300102	MGI
ANK2	-0.300717	6.84012	23.0243	1.58829e-05	0.0179166	CoolMPS	ANK2	-0.299504	6.83505	21.1267	3.12114e-05	0.0164237	MGI
ARHGEF17	0.425337	5.20863	29.7412	1.6813e-06	0.00466757	CoolMPS	ARHGEF17	0.435495	5.22868	27.0503	4.01884e-06	0.00838279	MGI
ARNT2	0.739566	3.46663	16.9221	0.000157066	0.0297301	CoolMPS	ARNT2	0.749784	3.49842	18.0949	0.000100144	0.0265255	MGI
BOK	0.609839	2.01047	15.7342	0.000243379	0.0342498	CoolMPS	BOK	0.620363	2.04267	15.029	0.000323073	0.0379656	MGI
BTBD11	1.26451	-0.545015	25.4739	6.82401e-06	0.0113668	CoolMPS	BTBD11	1.16841	-0.553455	20.4013	4.0654e-05	0.0178525	MGI
BTN2A2	0.452546	1.33847	22.0967	2.20558e-05	0.0182269	CoolMPS	BTN2A2	0.448416	1.38513	17.7823	0.000108486	0.0266951	MGI
CADPS	1.14727	-0.587474	15.5589	0.000259031	0.0345056	CoolMPS	CADPS	1.24243	-0.613068	15.6633	0.00024859	0.034463	MGI
CAPN6	0.959167	2.67326	15.5777	0.000268083	0.0345056	CoolMPS	CAPN6	0.961854	2.67213	14.9188	0.000348922	0.0387966	MGI
CDCA7L	-0.646628	1.6486	16.8353	0.000156772	0.0297301	CoolMPS	CDCA7L	-0.612413	1.66736	15.139	0.000306449	0.0378794	MGI
CHN1	0.664695	0.649803	24.5508	9.34779e-06	0.0141551	CoolMPS	CHN1	0.549685	0.637245	15.1405	0.000306054	0.0378794	MGI
CHRNA1	1.07059	3.17747	18.606	8.45079e-05	0.0243227	CoolMPS	CHRNA1	1.12105	3.17688	19.8117	5.42873e-05	0.0193918	MGI
CHSY3	0.673905	0.867364	18.865	7.20021e-05	0.0234016	CoolMPS	CHSY3	0.636868	0.849345	19.2525	6.2194e-05	0.0195817	MGI
COL27A1	0.535147	3.55129	18.9601	7.0555e-05	0.0234016	CoolMPS	COL27A1	0.487362	3.52455	15.6394	0.00025344	0.0346652	MGI
COX6A2	-0.411019	8.30724	15.2964	0.000287709	0.0351025	CoolMPS	COX6A2	-0.359011	8.30307	13.7288	0.000544305	0.0457656	MGI
CRISPLD2	0.589509	4.41622	27.8983	3.13492e-06	0.00678668	CoolMPS	CRISPLD2	0.563285	4.41857	25.9782	5.88528e-06	0.00982077	MGI
CRLF1	0.42969	2.75257	17.7549	0.000109748	0.0276982	CoolMPS	CRLF1	0.474799	2.72344	19.9952	4.72026e-05	0.018754	MGI
CSPG4P13	0.56988	1.79525	19.3971	5.8997e-05	0.0233979	CoolMPS	CSPG4P13	0.526291	1.85877	16.3216	0.000191301	0.0313029	MGI
CTXND1	1.76386	-0.330981	20.3918	4.19878e-05	0.0210293	CoolMPS	CTXND1	1.61866	-0.326378	21.9043	2.40614e-05	0.0153885	MGI
DGLUCY	-0.316556	6.31529	33.9236	4.60418e-07	0.00255639	CoolMPS	DGLUCY	-0.286522	6.31859	28.8762	2.21352e-06	0.00705043	MGI
DIO2	0.946687	3.81918	18.5464	8.61523e-05	0.0243227	CoolMPS	DIO2	0.965638	3.81543	19.0754	7.07964e-05	0.0210961	MGI
DNAH3	-0.875397	2.07516	15.1447	0.00031441	0.0371427	CoolMPS	DNAH3	-0.95462	2.10268	17.8699	0.000108675	0.0266951	MGI
EHD3	0.424651	2.13694	19.7213	5.23e-05	0.0223375	CoolMPS	EHD3	0.452007	2.16918	23.5791	1.30597e-05	0.0130655	MGI
ENC1	0.976992	2.7638	20.0282	4.93272e-05	0.0216222	CoolMPS	ENC1	1.02966	2.78381	22.1671	2.29389e-05	0.0153885	MGI
EPHA4	0.332419	2.82449	16.9309	0.000150867	0.0296195	CoolMPS	EPHA4	0.322082	2.85317	16.6941	0.000165302	0.030312	MGI
FADS1	0.898523	2.59199	21.0601	3.35303e-05	0.0206857	CoolMPS	FADS1	0.813242	2.62809	16.9142	0.000156931	0.0300102	MGI
FHOD3	-0.379207	6.88745	16.9678	0.000148718	0.0296195	CoolMPS	FHOD3	-0.373809	6.90049	16.7746	0.000160189	0.0300102	MGI
FILIP1L	-0.488388	7.54227	25.8582	5.99377e-06	0.0110931	CoolMPS	FILIP1L	-0.534089	7.50993	30.4471	1.34114e-06	0.00705043	MGI
FRMPD1	0.814844	1.68663	16.3719	0.000191064	0.0322568	CoolMPS	FRMPD1	0.744102	1.70172	13.6929	0.000559576	0.0462406	MGI
FYB2	1.51369	0.404454	16.7674	0.00016603	0.0297372	CoolMPS	FYB2	1.55415	0.429478	18.0007	0.000103347	0.0266951	MGI
FZD2	1.11487	0.00516543	14.4336	0.000410833	0.0438669	CoolMPS	FZD2	1.10139	0.0125282	14.8001	0.000353289	0.0387966	MGI
GGT5	0.55643	2.71734	15.0864	0.00031707	0.0371931	CoolMPS	GGT5	0.534264	2.74264	14.2107	0.000451357	0.0426746	MGI
GLRX	0.451369	3.12097	14.4455	0.000408088	0.0438549	CoolMPS	GLRX	0.518347	3.12797	20.8694	3.44477e-05	0.0164237	MGI
GPR37	1.47864	-0.940946	16.2632	0.000197098	0.0322568	CoolMPS	GPR37	1.21815	-0.976606	14.5499	0.000388652	0.0402822	MGI
GUCY1B1	0.366847	2.26353	20.2988	4.22656e-05	0.0210293	CoolMPS	GUCY1B1	0.361966	2.28675	16.1553	0.000204257	0.0319412	MGI
IGF1	0.876803	4.04798	31.1532	1.16821e-06	0.00389178	CoolMPS	IGF1	0.894255	4.02434	28.8553	2.41669e-06	0.00705043	MGI
IVNS1ABP	0.364667	5.03886	16.8961	0.000152926	0.0296195	CoolMPS	IVNS1ABP	0.338329	5.04385	14.1966	0.000448962	0.0426746	MGI
KCNIP3	0.520079	0.489554	15.9778	0.000219305	0.0332087	CoolMPS	KCNIP3	0.474276	0.540306	15.2006	0.000298746	0.0378794	MGI
KCNMA1	-0.501243	5.86579	18.2627	9.1974e-05	0.0249228	CoolMPS	KCNMA1	-0.508483	5.85767	18.6449	7.95423e-05	0.022497	MGI
KHDRBS3	-0.337607	3.12712	21.4549	2.77594e-05	0.0184955	CoolMPS	KHDRBS3	-0.327687	3.09972	20.5203	3.89206e-05	0.0178525	MGI
KIAA0408	-0.636497	5.08689	17.244	0.00013845	0.0296195	CoolMPS	KIAA0408	-0.667306	5.06013	19.6375	5.61866e-05	0.0193918	MGI
KRTCAP3	0.8828	-0.889334	14.6606	0.00037184	0.0407483	CoolMPS	KRTCAP3	1.07222	-0.784723	23.7478	1.23153e-05	0.0130655	MGI
LAMB1	0.66654	4.86649	21.9813	2.40734e-05	0.0182269	CoolMPS	LAMB1	0.639857	4.8855	18.5813	8.31372e-05	0.0227428	MGI
LDAF1	-0.522543	5.98224	20.3569	4.21254e-05	0.0210293	CoolMPS	LDAF1	-0.477914	6.01933	16.2839	0.000196968	0.0313029	MGI
LDLRAD3	0.389367	1.49672	17.898	0.000103894	0.0270401	CoolMPS	LDLRAD3	0.400852	1.52533	19.2823	6.15062e-05	0.0195817	MGI
LMCD1	-0.611146	7.90626	21.5649	2.71891e-05	0.0184955	CoolMPS	LMCD1	-0.618309	7.91442	22.2769	2.10684e-05	0.0153885	MGI
MCF2L2	0.895391	0.0343698	32.0273	8.2091e-07	0.00341848	CoolMPS	MCF2L2	0.932946	0.0618403	28.2588	2.70344e-06	0.00705043	MGI
MMP3	2.3065	-0.602311	27.8375	3.2595e-06	0.00678668	CoolMPS	MMP3	2.35967	-0.553728	23.665	1.33376e-05	0.0130655	MGI
MOCOS	0.700396	0.0113715	17.4639	0.000122734	0.0296195	CoolMPS	MOCOS	0.84178	0.0257733	21.1029	3.14812e-05	0.0164237	MGI
MPZ	2.66597	1.90226	14.9156	0.000359085	0.0400277	CoolMPS	MPZ	2.62139	1.919	15.1952	0.000321508	0.0379656	MGI
MRAP2	1.9572	0.224055	39.1269	1.06522e-07	0.00160495	CoolMPS	MRAP2	1.85315	0.206305	36.9543	1.96141e-07	0.00305748	MGI
MRLN	0.723891	3.31504	16.0738	0.000218265	0.0332087	CoolMPS	MRLN	0.69758	3.27244	15.9587	0.000227536	0.0333061	MGI
MYH1	2.75729	10.1516	15.5438	0.000280989	0.0351025	CoolMPS	MYH1	2.74019	10.1477	15.3298	0.000306007	0.0378794	MGI
MYO10	0.33635	3.81165	15.0156	0.000322103	0.0373393	CoolMPS	MYO10	0.332788	3.8163	14.398	0.000413478	0.0408528	MGI
NAV3	0.59386	1.52283	14.0797	0.000471349	0.0458026	CoolMPS	NAV3	0.690622	1.53529	23.4631	1.35991e-05	0.0130655	MGI
NCAM1	0.718843	4.14288	15.3637	0.000290818	0.0351025	CoolMPS	NCAM1	0.691635	4.16784	14.1511	0.000473175	0.0426804	MGI
NCMAP	4.19858	-1.55801	15.959	0.000230501	0.033708	CoolMPS	NCMAP	4.07672	-1.5338	16.8747	0.000161296	0.0300102	MGI
NGFR	1.27413	1.37558	20.3363	4.36332e-05	0.0210293	CoolMPS	NGFR	1.24117	1.40941	17.543	0.000123807	0.0279185	MGI
NPDC1	0.298188	3.29807	17.0971	0.000141434	0.0296195	CoolMPS	NPDC1	0.312465	3.35991	14.8524	0.000343773	0.0387966	MGI
NQO1	1.02047	2.89025	37.1665	1.92705e-07	0.00160495	CoolMPS	NQO1	1.02059	2.89828	34.9609	3.6645e-07	0.00305748	MGI
PAIP2B	-0.485622	7.71082	14.0128	0.000489332	0.0461639	CoolMPS	PAIP2B	-0.479988	7.72112	13.8608	0.000520382	0.0449929	MGI
PCSK6	0.37307	4.34133	16.6872	0.000165907	0.0297372	CoolMPS	PCSK6	0.368932	4.35123	16.4975	0.000178533	0.0305025	MGI
PDGFD	-0.54251	1.23218	15.7548	0.000239587	0.0342498	CoolMPS	PDGFD	-0.545221	1.22252	16.3138	0.000191894	0.0313029	MGI
PHKA1	0.349566	7.30027	14.2996	0.000430743	0.0448431	CoolMPS	PHKA1	0.359045	7.29079	15.1177	0.000308867	0.0378975	MGI
PI16	0.454118	3.94475	14.9461	0.000334975	0.038217	CoolMPS	PI16	0.488133	3.96902	17.5429	0.00012055	0.0275564	MGI
PKP1	-1.11443	1.11869	17.4095	0.000128683	0.0296195	CoolMPS	PKP1	-1.29198	1.14093	20.2152	4.51964e-05	0.0183949	MGI
PLCE1	0.422064	3.06964	18.7866	7.41577e-05	0.0234016	CoolMPS	PLCE1	0.399559	3.05785	18.6913	7.67832e-05	0.0220911	MGI
PPM1H	0.510692	2.00035	14.1001	0.000467436	0.0458026	CoolMPS	PPM1H	0.563884	2.00677	21.0618	3.19543e-05	0.0164237	MGI
PPP2R3A	-0.284441	7.48442	17.2155	0.000135095	0.0296195	CoolMPS	PPP2R3A	-0.272252	7.48301	16.2594	0.000196045	0.0313029	MGI
RBL1	-0.304249	4.32537	20.0269	4.67122e-05	0.0210293	CoolMPS	RBL1	-0.314811	4.31322	21.9318	2.33601e-05	0.0153885	MGI
RPIA	-0.28422	3.18619	22.7963	1.72103e-05	0.0179166	CoolMPS	RPIA	-0.338082	3.18577	27.9831	2.95757e-06	0.00705043	MGI
RPL18A	-0.318415	7.52021	22.2739	2.07073e-05	0.0181538	CoolMPS	RPL18A	-0.341559	7.51993	26.0364	5.63497e-06	0.00982077	MGI
RPL27A	-0.294497	6.51906	20.5783	3.81532e-05	0.0210293	CoolMPS	RPL27A	-0.291656	6.54909	19.3068	6.0945e-05	0.0195817	MGI
RPL28	-0.306938	6.03607	18.7018	7.65647e-05	0.0234016	CoolMPS	RPL28	-0.308814	6.05164	19.8201	5.0359e-05	0.0190987	MGI
RPL29	-0.26516	7.47729	17.0683	0.000143023	0.0296195	CoolMPS	RPL29	-0.265216	7.48908	17.119	0.000140099	0.029223	MGI
RPLP1	-0.341601	8.33087	17.1203	0.000140167	0.0296195	CoolMPS	RPLP1	-0.374035	8.35206	17.8299	0.000106525	0.0266951	MGI
RPS15	-0.26371	6.23453	18.195	9.27668e-05	0.0249228	CoolMPS	RPS15	-0.302851	6.21584	17.5507	0.000118577	0.0274818	MGI
RUBCNL	0.954005	-0.546341	19.0478	6.7226e-05	0.0234016	CoolMPS	RUBCNL	0.949247	-0.512319	22.9104	1.65072e-05	0.014215	MGI
SBK2	-1.67417	0.16789	15.603	0.00026216	0.0345056	CoolMPS	SBK2	-1.70517	0.12753	16.9277	0.000155822	0.0300102	MGI
SCPEP1	0.292481	2.79082	22.843	1.69293e-05	0.0179166	CoolMPS	SCPEP1	0.312894	2.81034	16.4889	0.000179136	0.0305025	MGI
SCUBE2	0.752389	2.32375	17.1405	0.00014258	0.0296195	CoolMPS	SCUBE2	0.728133	2.34979	14.2171	0.000454887	0.0426746	MGI
SDC3	0.334635	3.89709	18.6775	7.72702e-05	0.0234016	CoolMPS	SDC3	0.383541	3.89028	23.3609	1.40936e-05	0.0130655	MGI
SDC4	-0.432717	5.07527	18.5339	8.2295e-05	0.0243227	CoolMPS	SDC4	-0.399009	5.08051	16.0347	0.000215665	0.0324216	MGI
SEPTIN4	0.279814	2.38993	16.713	0.000164244	0.0297372	CoolMPS	SEPTIN4	0.329902	2.43555	14.3627	0.00041947	0.0408528	MGI
SHISA6	0.58249	1.28295	22.6247	1.82855e-05	0.0179166	CoolMPS	SHISA6	0.61165	1.34372	21.7536	2.48989e-05	0.0153885	MGI
SLC16A9	1.15251	0.612859	15.3678	0.000284773	0.0351025	CoolMPS	SLC16A9	1.11114	0.548508	15.1285	0.000312079	0.0379656	MGI
SLC19A2	-0.575319	5.1289	15.5148	0.000271181	0.0345056	CoolMPS	SLC19A2	-0.588422	5.13165	16.1648	0.000209678	0.0320567	MGI
SNTB1	-0.532831	4.28776	21.9612	2.36267e-05	0.0182269	CoolMPS	SNTB1	-0.557404	4.2894	23.4781	1.38333e-05	0.0130655	MGI
SPATS2L	0.312245	4.99485	15.85	0.000230697	0.033708	CoolMPS	SPATS2L	0.333413	4.99615	19.3175	6.07033e-05	0.0195817	MGI
TCEA3	-0.293806	6.92852	16.4211	0.000184131	0.031664	CoolMPS	TCEA3	-0.288348	6.94467	15.6756	0.000247047	0.034463	MGI
TMEM132B	1.02198	1.48536	17.4482	0.000127191	0.0296195	CoolMPS	TMEM132B	1.11337	1.47635	19.6921	5.47137e-05	0.0193918	MGI
TRAF4	0.723128	-0.387636	18.4323	8.47761e-05	0.0243227	CoolMPS	TRAF4	0.660569	-0.27399	19.4891	5.69424e-05	0.0193918	MGI
TYSND1	0.26804	2.6361	14.3792	0.00041697	0.0439587	CoolMPS	TYSND1	0.306965	2.67146	19.5245	5.61974e-05	0.0193918	MGI
UQCRB	-0.313487	6.35807	14.2792	0.000434349	0.0449376	CoolMPS	UQCRB	-0.356894	6.33426	16.8611	0.000154875	0.0300102	MGI
VMO1	3.37076	-0.822612	17.2157	0.0001422	0.0296195	CoolMPS	VMO1	3.42156	-0.766263	17.7091	0.000118062	0.0274818	MGI
ZFP36L1	-0.29757	5.63773	22.9533	1.62843e-05	0.0179166	CoolMPS	ZFP36L1	-0.316877	5.66611	22.1392	2.16924e-05	0.0153885	MGI
ZNF853	-0.46233	3.9412	13.8402	0.000526253	0.0483833	CoolMPS	ZNF853	-0.522965	3.91038	14.942	0.000337096	0.0387966	MGI

## Sheet: Muscle Group Comparisons 5 of 6
Additional File 3
MUSCLE RT-AS≥10 (n=11) vs RT (n=17); Sequencing CoolMPS								MUSCLE RT-AS≥10 (n=11) vs RT (n=17); Sequencing MGI Standard Reagents
	logFC	logCPM	F	PValue	FDR			logFC	logCPM	F	PValue	FDR
	no genes with FDR < 0.05							no genes with FDR < 0.05

## Sheet: Muscle Group Comparisons 6 of 6
Additional File 3
MUSCLE RT-AS≤2 (n=15) vs RT-AS≥10 (n=11); Sequencing CoolMPS							MUSCLE RT-AS≤2 (n=15) vs RT-AS≥10 (n=11); Sequencing MGI Standard Reagents
	logFC	logCPM	F	PValue	FDR			logFC	logCPM	F	PValue	FDR
NQO1	1.15235	2.89025	35.5624	3.06327e-07	0.0051025		DNAH3	-1.30863	2.10268	28.1583	2.99329e-06	0.0157476
MOCOS	1.02167	0.0113715	27.7944	3.15221e-06	0.0131266		PPP1R15A	-0.523617	4.8008	27.7882	3.15214e-06	0.0157476
PPP1R15A	-0.525523	4.78883	26.4721	4.88827e-06	0.0162848		CLIC4	0.513452	5.16004	27.3221	3.67373e-06	0.0157476
DNAH3	-1.23219	2.07516	25.0871	8.25981e-06	0.0168446		NQO1	1.03811	2.89828	27.4235	3.77483e-06	0.0157476
CLIC4	0.492758	5.16978	24.7481	8.73635e-06	0.0168446		IGF1	0.92722	4.02434	23.6201	1.36816e-05	0.0334488
IVNS1ABP	0.495945	5.03886	24.2652	1.03125e-05	0.0168446		IVNS1ABP	0.488734	5.04385	23.0077	1.59513e-05	0.0334488
IGF1	0.886468	4.04798	24.312	1.07443e-05	0.0168446		GLRX	0.61291	3.12797	22.5117	1.91156e-05	0.0334488
MRAP2	1.76789	0.224055	23.8882	1.2066e-05	0.0168446		LATS2	-0.323309	4.55522	22.3517	2.01128e-05	0.0334488
FAAH	-0.623104	2.79983	23.7159	1.24892e-05	0.0168446		FAAH	-0.599223	2.82455	22.169	2.1491e-05	0.0334488
LATS2	-0.329287	4.53653	23.2399	1.47262e-05	0.017521		NCAM1	1.00016	4.16784	22.2836	2.20493e-05	0.0334488
AXIN2	-0.444216	3.369	22.2967	2.05405e-05	0.0213839		RPL18A	-0.342514	7.51993	21.2102	3.02813e-05	0.0397858
NCAM1	0.986751	4.14288	21.835	2.58289e-05	0.0231569		MOCOS	0.968624	0.0257733	21.1459	3.09951e-05	0.0397858
MMP3	2.40972	-0.602311	21.6851	2.64142e-05	0.0231569		MRAP2	1.60592	0.206305	20.9774	3.36188e-05	0.0400712
MYH8	2.9871	2.98526	20.9809	3.70448e-05	0.0257106		MYH8	2.91022	2.9778	20.7281	4.0545e-05	0.0423785
CHRNA1	1.29434	3.17747	20.2256	4.66106e-05	0.0287553		MMP3	2.62727	-0.553728	20.4495	4.16164e-05	0.0423785
RPL18A	-0.32378	7.52021	18.6381	7.84266e-05	0.0353125		AXIN2	-0.407801	3.39849	19.636	5.39157e-05	0.0473522
GLRX	0.570659	3.12097	17.846	0.0001068	0.0444743		CHRNA1	1.29209	3.17688	19.6096	5.84468e-05	0.0487651
