# Supplementary material for: An observational human study investigating the effect of anabolic androgenic steroid use on the transcriptome of skeletal muscle and whole blood using RNA-Seq
Source: BMC Med Genomics. 2023 May 3;16:94. doi: 10.1186/s12920-023-01512-z (PMC10157927; doi:10.1186/s12920-023-01512-z)
Supplement: Supplementary file 4 — Supplementary Material 4 [file 12920_2023_1512_MOESM4_ESM.xlsx]

## Sheet: Muscle RP Visits Comparison
Additional File 4
MUSCLE RP Visit 2 (n=3) vs Visit 1 (n=3); Sequencing CoolMPS	NGenes	Direction	PValue	FDR	PValue.Mixed	FDR.Mixed		MUSCLE RP Visit 2 (n=3) vs RP Visit 1 (n=3); Sequencing MGI Standard Reagents	NGenes	Direction	PValue	FDR	PValue.Mixed	FDR.Mixed
no overlapping gene sets with FDR < 0.05								no overlapping gene sets with FDR < 0.05

## Sheet: Muscle Group Comparisons 1 of 6
Additional File 4
MUSCLE RT (n=17) vs C (n=5); Sequencing CoolMPS	NGenes	Direction	PValue	FDR	PValue.Mixed	FDR.Mixed		MUSCLE RT (n=17) vs C (n=5); Sequencing MGI Standard Reagents	NGenes	Direction	PValue	FDR	PValue.Mixed	FDR.Mixed
no overlapping gene sets with FDR < 0.05								no overlapping gene sets with FDR < 0.05

## Sheet: Muscle Group Comparisons 2 of 6
Additional File 4
MUSCLE RT-AS≤2 (n=15) vs C (n=5); Sequencing CoolMPS	NGenes	Direction	PValue	FDR	PValue.Mixed	FDR.Mixed		MUSCLE RT-AS≤2 (n=15) vs C (n=5); Sequencing MGI Standard Reagents	NGenes	Direction	PValue	FDR	PValue.Mixed	FDR.Mixed
GOBP_REGULATION_OF_EPITHELIAL_CELL_PROLIFERATION_INVOLVED_IN_LUNG_MORPHOGENESIS	7	Down	4.90389e-06	0.0207633	0.367384	0.997111		GOBP_REGULATION_OF_EPITHELIAL_CELL_PROLIFERATION_INVOLVED_IN_LUNG_MORPHOGENESIS	7	Down	3.93902e-07	0.00201696	0.245872	0.707205
GOBP_EPITHELIAL_CELL_PROLIFERATION_INVOLVED_IN_LUNG_MORPHOGENESIS	9	Down	5.42761e-06	0.0207633	0.291983	0.824035		GOBP_MESENDODERM_DEVELOPMENT	5	Down	7.65358e-07	0.00201696	0.756619	1
GOBP_NEGATIVE_REGULATION_OF_INTRACELLULAR_ESTROGEN_RECEPTOR_SIGNALING_PATHWAY	13	Down	1.42916e-05	0.0216487	0.829521	1		GOBP_EPITHELIAL_CELL_PROLIFERATION_INVOLVED_IN_LUNG_MORPHOGENESIS	9	Down	7.9086e-07	0.00201696	0.183068	0.546702
GOBP_CELL_PROLIFERATION_INVOLVED_IN_HEART_MORPHOGENESIS	17	Down	1.80368e-05	0.0216487	0.443202	1		GOBP_CELL_PROLIFERATION_INVOLVED_IN_HEART_MORPHOGENESIS	17	Down	6.50521e-06	0.0124428	0.429712	1
GOBP_NEGATIVE_REGULATION_OF_INTRACELLULAR_STEROID_HORMONE_RECEPTOR_SIGNALING_PATHWAY	33	Down	1.88472e-05	0.0216487	0.0165911	0.0752004		GOBP_INTRACELLULAR_ESTROGEN_RECEPTOR_SIGNALING_PATHWAY	48	Down	2.76353e-05	0.0302054	0.000598566	0.00707825
GOBP_MESENDODERM_DEVELOPMENT	5	Down	2.01687e-05	0.0216487	0.814962	1		GOBP_NEGATIVE_REGULATION_OF_RNA_SPLICING	25	Down	4.58144e-05	0.0315391	0.0100116	0.0480099
GOBP_NEGATIVE_REGULATION_OF_HELICASE_ACTIVITY	5	Down	2.47077e-05	0.0216487	1	1		GOBP_NEGATIVE_REGULATION_OF_HELICASE_ACTIVITY	5	Down	5.58452e-05	0.0315391	0.999997	1
GOBP_CEREBRAL_CORTEX_REGIONALIZATION	4	Down	2.51495e-05	0.0216487	1	1		GOBP_NEGATIVE_REGULATION_OF_INTRACELLULAR_STEROID_HORMONE_RECEPTOR_SIGNALING_PATHWAY	33	Down	6.03633e-05	0.0315391	0.0107686	0.0504844
GOBP_NUCLEAR_TRANSCRIBED_MRNA_CATABOLIC_PROCESS_DEADENYLATION_INDEPENDENT_DECAY	7	Down	2.54658e-05	0.0216487	0.411965	1		GOBP_PROTEIN_KINASE_C_ACTIVATING_G_PROTEIN_COUPLED_RECEPTOR_SIGNALING_PATHWAY	20	Up	7.5989e-05	0.036337	0.668812	1
GOBP_NEGATIVE_REGULATION_OF_CILIUM_ASSEMBLY	16	Up	3.91778e-05	0.0299749	0.868201	1		GOBP_NUCLEAR_TRANSCRIBED_MRNA_CATABOLIC_PROCESS_DEADENYLATION_INDEPENDENT_DECAY	7	Down	9.63269e-05	0.0384943	0.468829	1
GOBP_INTRACELLULAR_ESTROGEN_RECEPTOR_SIGNALING_PATHWAY	48	Down	7.3208e-05	0.0424761	0.000117678	0.0055136		GOBP_NEGATIVE_REGULATION_OF_INTRACELLULAR_ESTROGEN_RECEPTOR_SIGNALING_PATHWAY	13	Down	0.00016387	0.0432335	0.942653	1
GOBP_NEGATIVE_REGULATION_OF_RNA_SPLICING	25	Down	8.42252e-05	0.0424761	0.0116177	0.0572356		GOBP_NEGATIVE_REGULATION_OF_CILIUM_ASSEMBLY	16	Up	0.000173943	0.0433448	0.921181	1
GOBP_PROTEIN_KINASE_C_ACTIVATING_G_PROTEIN_COUPLED_RECEPTOR_SIGNALING_PATHWAY	20	Up	9.24899e-05	0.0424761	0.870567	1		GOBP_CEREBRAL_CORTEX_REGIONALIZATION	4	Down	0.000179975	0.0433448	1	1
GOBP_REGULATION_OF_CENTROMERE_COMPLEX_ASSEMBLY	6	Down	9.36468e-05	0.0424761	0.763219	1		GOBP_REGULATION_OF_CENTROMERE_COMPLEX_ASSEMBLY	6	Down	0.00024871	0.0491028	0.692105	1

## Sheet: Muscle Group Comparisons 3 of 6
Additional File 4
MUSCLE RT-AS≥10 (n=11) vs C (n=5); Sequencing CoolMPS	NGenes	Direction	PValue	FDR	PValue.Mixed	FDR.Mixed		MUSCLE RT-AS≥10 (n=11) vs C (n=5); Sequencing MGI Standard Reagents	NGenes	Direction	PValue	FDR	PValue.Mixed	FDR.Mixed
no overlapping gene sets with FDR < 0.05								no overlapping gene sets with FDR < 0.05

## Sheet: Muscle Group Comparisons 4 of 6
Additional File 4
MUSCLE RT-AS≤2 (n=15) vs RT (n=17); Sequencing CoolMPS	NGenes	Direction	PValue	FDR	PValue.Mixed	FDR.Mixed		MUSCLE RT-AS≤2 (n=15) vs RT (n=17); Sequencing MGI Standard Reagents	NGenes	Direction	PValue	FDR	PValue.Mixed	FDR.Mixed
GOBP_LIPID_GLYCOSYLATION	9	Up	1.50876e-07	0.00115435	0.951895	1		GOBP_LIPID_GLYCOSYLATION	9	Up	5.97716e-08	0.000457313	0.750002	1
GOBP_NEGATIVE_REGULATION_OF_HELICASE_ACTIVITY	5	Down	5.06417e-07	0.0019373	0.630941	1		GOBP_NEGATIVE_REGULATION_OF_HELICASE_ACTIVITY	5	Down	3.05659e-06	0.011693	0.582777	1
GOBP_ERYTHROCYTE_HOMEOSTASIS	124	Down	4.81261e-06	0.0122738	3.53123e-06	8.83638e-05		GOBP_NON_MEMBRANE_BOUNDED_ORGANELLE_ASSEMBLY	373	Down	8.69954e-06	0.016691	4.11408e-06	6.67592e-05
GOBP_MYELOID_CELL_HOMEOSTASIS	149	Down	9.13231e-06	0.0168845	3.35118e-07	2.46859e-05		GOBP_FEEDING_BEHAVIOR	61	Up	8.72617e-06	0.016691	9.41176e-09	3.42902e-06
GOBP_INTRACELLULAR_ESTROGEN_RECEPTOR_SIGNALING_PATHWAY	48	Down	1.28547e-05	0.0168845	3.9617e-06	9.2585e-05		GOBP_MESENDODERM_DEVELOPMENT	5	Down	1.20555e-05	0.0170048	0.978153	1
GOBP_GLUTATHIONE_CATABOLIC_PROCESS	5	Up	1.3241e-05	0.0168845	1	1		GOBP_SECONDARY_METABOLIC_PROCESS	42	Up	1.73829e-05	0.0170048	0.000106599	0.000708306
GOBP_TUBULIN_DEACETYLATION	22	Down	1.62862e-05	0.0170612	0.028447	0.0923412		GOBP_DETECTION_OF_TEMPERATURE_STIMULUS	18	Up	1.77804e-05	0.0170048	0.0595779	0.177545
GOBP_CONSTITUTIVE_HETEROCHROMATIN_ASSEMBLY	10	Down	1.81188e-05	0.0170612	0.867067	1		GOBP_INTRACELLULAR_ESTROGEN_RECEPTOR_SIGNALING_PATHWAY	48	Down	2.24131e-05	0.0177398	3.09689e-06	5.5103e-05
GOBP_LEUKOTRIENE_D4_METABOLIC_PROCESS	4	Up	2.12286e-05	0.0170612	0.994519	1		GOBP_STEROID_CATABOLIC_PROCESS	20	Up	2.767e-05	0.0177398	0.558209	1
GOBP_REGULATION_OF_INTRACELLULAR_ESTROGEN_RECEPTOR_SIGNALING_PATHWAY	32	Down	2.5221e-05	0.0175424	0.000543268	0.00291892		GOBP_CERAMIDE_METABOLIC_PROCESS	92	Up	3.15741e-05	0.0177398	1.15589e-07	9.42812e-06
GOBP_POSITIVE_REGULATION_OF_MITOPHAGY_IN_RESPONSE_TO_MITOCHONDRIAL_DEPOLARIZATION	9	Down	5.06845e-05	0.0283592	0.414576	0.977179		GOBP_POSITIVE_REGULATION_OF_SYNAPTIC_TRANSMISSION_GABAERGIC	13	Up	3.31692e-05	0.0177398	0.617052	1
GOBP_PEPTIDE_CATABOLIC_PROCESS	24	Up	5.32476e-05	0.0283592	0.0271785	0.0888264		GOBP_CONSTITUTIVE_HETEROCHROMATIN_ASSEMBLY	10	Down	3.42047e-05	0.0177398	0.950977	1
GOBP_MEGAKARYOCYTE_DIFFERENTIATION	52	Down	6.65393e-05	0.0283592	0.00530938	0.0206939		GOBP_NEGATIVE_REGULATION_OF_PROTEIN_ACETYLATION	20	Down	3.60171e-05	0.0177398	0.260972	0.657242
GOBP_DNA_STRAND_ELONGATION	36	Down	6.7202e-05	0.0283592	0.00104505	0.00499731		GOBP_POSITIVE_REGULATION_OF_MITOPHAGY_IN_RESPONSE_TO_MITOCHONDRIAL_DEPOLARIZATION	9	Down	4.27718e-05	0.0177398	0.4079	0.953221
GOBP_NEGATIVE_REGULATION_OF_ERAD_PATHWAY	6	Down	7.03867e-05	0.0283592	0.903524	1		GOBP_HISTONE_H4_DEACETYLATION	9	Down	4.65031e-05	0.0177398	0.816045	1
GOBP_POSITIVE_REGULATION_OF_ODONTOGENESIS	5	Up	7.21452e-05	0.0283592	0.949304	1		GOBP_GLUTATHIONE_CATABOLIC_PROCESS	5	Up	4.81596e-05	0.0177398	0.962822	1
GOBP_CELLULAR_RESPONSE_TO_SALT_STRESS	11	Down	7.36358e-05	0.0283592	0.488951	1		GOBP_PROTEIN_KINASE_C_ACTIVATING_G_PROTEIN_COUPLED_RECEPTOR_SIGNALING_PATHWAY	20	Up	4.81749e-05	0.0177398	0.27641	0.691568
GOBP_NON_MEMBRANE_BOUNDED_ORGANELLE_ASSEMBLY	374	Down	8.44252e-05	0.0283592	1.60846e-05	0.000212178		GOBP_CHROMATIN_REMODELING	230	Down	5.30518e-05	0.0177398	0.000118657	0.000773292
GOBP_POSITIVE_REGULATION_OF_DOUBLE_STRAND_BREAK_REPAIR_VIA_HOMOLOGOUS_RECOMBINATION	35	Down	8.46416e-05	0.0283592	0.0320241	0.102475		GOBP_ERYTHROCYTE_HOMEOSTASIS	124	Down	5.33718e-05	0.0177398	5.40497e-06	7.95258e-05
GOBP_PROTEIN_KINASE_C_ACTIVATING_G_PROTEIN_COUPLED_RECEPTOR_SIGNALING_PATHWAY	20	Up	8.52518e-05	0.0283592	0.599675	1		GOBP_NEGATIVE_REGULATION_OF_PEPTIDYL_LYSINE_ACETYLATION	18	Down	5.5647e-05	0.0177398	0.314426	0.769077
GOBP_MESENDODERM_DEVELOPMENT	5	Down	0.000105632	0.030449	0.90107	1		GOBP_REGULATION_OF_MRNA_CATABOLIC_PROCESS	157	Down	5.85565e-05	0.0179206	7.942e-07	2.50013e-05
GOBP_REGULATION_OF_CYTOPLASMIC_TRANSLATION	25	Down	0.000116355	0.030449	0.0358607	0.113517		GOBP_REGULATION_OF_CYTOPLASMIC_TRANSLATION	25	Down	6.53712e-05	0.0186027	0.019725	0.0647152
GOBP_CHROMATIN_REMODELING	229	Down	0.000124887	0.030449	0.000328024	0.00198435		GOBP_REGULATION_OF_INTRACELLULAR_ESTROGEN_RECEPTOR_SIGNALING_PATHWAY	32	Down	6.56478e-05	0.0186027	0.000661421	0.00320489
GOBP_P38MAPK_CASCADE	50	Down	0.000125208	0.030449	2.81383e-08	7.52043e-06		GOBP_NADPH_OXIDATION	5	Up	6.95826e-05	0.0190135	0.949156	1
GOBP_REGULATION_OF_GENE_EXPRESSION_EPIGENETIC	124	Down	0.000125553	0.030449	0.00123002	0.0057105		GOBP_SYNAPTIC_TRANSMISSION_CHOLINERGIC	21	Up	7.70564e-05	0.0191279	2.48402e-05	0.000224441
GOBP_REGULATION_OF_GLUTAMATE_RECEPTOR_CLUSTERING	4	Up	0.000134796	0.030449	0.685469	1		GOBP_PEPTIDYL_LYSINE_ACETYLATION	176	Down	8.50088e-05	0.0199997	2.05437e-05	0.000196229
GOBP_SECONDARY_METABOLIC_PROCESS	42	Up	0.000142767	0.030449	0.00119733	0.00558583		GOBP_CYTOPLASMIC_TRANSLATION	142	Down	9.20737e-05	0.0199997	3.51175e-07	1.58162e-05
GOBP_NEGATIVE_REGULATION_OF_HYDROGEN_PEROXIDE_METABOLIC_PROCESS	7	Up	0.000143978	0.030449	0.993329	1		GOBP_POSITIVE_REGULATION_OF_CELLULAR_BIOSYNTHETIC_PROCESS	1688	Down	9.26252e-05	0.0199997	3.91696e-06	6.45548e-05
GOBP_SYNAPTIC_TRANSMISSION_CHOLINERGIC	21	Up	0.0001518	0.030449	3.40048e-05	0.000350635		GOBP_REGULATION_OF_SERINE_TYPE_PEPTIDASE_ACTIVITY	3	Up	0.000100648	0.0199997	1	1
GOBP_ESTABLISHMENT_OF_PROTEIN_LOCALIZATION_TO_PLASMA_MEMBRANE	61	Down	0.000154308	0.030449	0.000128023	0.000941562		GOBP_NEGATIVE_REGULATION_OF_SERINE_TYPE_PEPTIDASE_ACTIVITY	3	Up	0.000100648	0.0199997	1	1
GOBP_REGULATION_OF_MRNA_CATABOLIC_PROCESS	156	Down	0.000165996	0.030449	1.16144e-05	0.000168618		GOBP_LEUKOTRIENE_D4_METABOLIC_PROCESS	4	Up	0.000105037	0.0199997	0.99781	1
GOBP_AMPA_GLUTAMATE_RECEPTOR_CLUSTERING	7	Up	0.000166677	0.030449	0.499156	1		GOBP_DNA_STRAND_ELONGATION	36	Down	0.000106964	0.0199997	0.00873865	0.0307541
GOBP_REGULATION_OF_SERINE_TYPE_PEPTIDASE_ACTIVITY	4	Up	0.000167126	0.030449	1	1		GOBP_MYELOID_CELL_HOMEOSTASIS	149	Down	0.000107683	0.0199997	2.25613e-06	4.51875e-05
GOBP_NEGATIVE_REGULATION_OF_SERINE_TYPE_PEPTIDASE_ACTIVITY	4	Up	0.000167126	0.030449	1	1		GOBP_NEUROTRANSMITTER_GATED_ION_CHANNEL_CLUSTERING	12	Up	0.000109385	0.0199997	0.276543	0.691674
GOBP_NEGATIVE_REGULATION_OF_PEPTIDYL_LYSINE_ACETYLATION	18	Down	0.000167149	0.030449	0.345712	0.842929		GOBP_FEMALE_GENITALIA_DEVELOPMENT	15	Up	0.000110031	0.0199997	0.515365	1
GOBP_CELLULAR_MODIFIED_AMINO_ACID_CATABOLIC_PROCESS	25	Up	0.000175164	0.031148	0.000144095	0.00103228		GOBP_CHROMOSOME_ORGANIZATION	936	Down	0.000114824	0.0199997	0.000196693	0.00115673
GOBP_NEGATIVE_REGULATION_OF_PROTEIN_ACETYLATION	20	Down	0.000179128	0.031148	0.313851	0.776105		GOBP_LIPID_PHOSPHORYLATION	13	Up	0.000115016	0.0199997	0.436378	1
GOBP_CHROMOSOME_ORGANIZATION	938	Down	0.000189575	0.0314125	0.000797465	0.00405678		GOBP_NEGATIVE_REGULATION_OF_UBIQUITIN_PROTEIN_TRANSFERASE_ACTIVITY	22	Down	0.000132509	0.0219275	0.00580534	0.0212317
GOBP_FEEDING_BEHAVIOR	62	Up	0.000197073	0.0314125	4.74484e-09	2.59305e-06		GOBP_NEGATIVE_REGULATION_OF_BIOSYNTHETIC_PROCESS	1389	Down	0.000135596	0.0219275	1.68699e-06	3.7304e-05
GOBP_NADPH_OXIDATION	5	Up	0.000207126	0.0317877	0.957805	1		GOBP_RNA_CATABOLIC_PROCESS	261	Down	0.000137567	0.0219275	8.87152e-06	0.000109477
GOBP_CYTOPLASMIC_TRANSLATION	142	Down	0.000211021	0.0317877	8.77678e-07	3.88157e-05		GOBP_NEGATIVE_REGULATION_OF_MRNA_CATABOLIC_PROCESS	55	Down	0.000141808	0.0219381	1.17226e-06	3.09275e-05
GOBP_NEUROTRANSMITTER_GATED_ION_CHANNEL_CLUSTERING	12	Up	0.00021189	0.0317877	0.268944	0.682937		GOBP_RIBOSOMAL_SMALL_SUBUNIT_ASSEMBLY	18	Down	0.000143368	0.0219381	0.0531396	0.16051
GOBP_NEGATIVE_REGULATION_OF_BIOSYNTHETIC_PROCESS	1392	Down	0.000227825	0.032924	9.13088e-06	0.000151286		GOBP_TESTOSTERONE_BIOSYNTHETIC_PROCESS	6	Up	0.000165202	0.0238638	1	1
GOBP_REGULATION_OF_PROTEIN_ACETYLATION	77	Down	0.000228071	0.032924	1.85574e-05	0.000232386		GOBP_MEGAKARYOCYTE_DIFFERENTIATION	53	Down	0.000165309	0.0238638	0.0165464	0.0550421
GOBP_POSITIVE_REGULATION_OF_GLUCONEOGENESIS	15	Down	0.000236025	0.0332113	0.551089	1		GOBP_POSTTRANSCRIPTIONAL_REGULATION_OF_GENE_EXPRESSION	473	Down	0.00017975	0.0242407	8.30533e-07	2.53164e-05
GOBP_PEPTIDYL_LYSINE_ACETYLATION	175	Down	0.000248563	0.0332113	3.48196e-05	0.000357111		GOBP_RIBOSOMAL_SMALL_SUBUNIT_EXPORT_FROM_NUCLEUS	8	Down	0.000180781	0.0242407	0.602601	1
GOBP_DEADENYLATION_DEPENDENT_DECAPPING_OF_NUCLEAR_TRANSCRIBED_MRNA	10	Down	0.000251792	0.0332113	0.47561	1		GOBP_MRNA_CIS_SPLICING_VIA_SPLICEOSOME	24	Down	0.000183761	0.0242407	0.00202522	0.00827724
GOBP_NEGATIVE_REGULATION_OF_CATABOLIC_PROCESS	289	Down	0.000256782	0.0332113	0.000113704	0.00085794		GOBP_CELLULAR_NITROGEN_COMPOUND_CATABOLIC_PROCESS	416	Down	0.00018869	0.024344	3.10937e-06	5.51967e-05
GOBP_NEGATIVE_REGULATION_OF_CELL_MATRIX_ADHESION	34	Up	0.000267044	0.0332113	0.0105991	0.0380187		GOBP_NEGATIVE_REGULATION_OF_RNA_CATABOLIC_PROCESS	67	Down	0.000195234	0.024344	7.97324e-07	2.50013e-05
GOBP_REGULATION_OF_PEPTIDYL_LYSINE_ACETYLATION	69	Down	0.000267479	0.0332113	1.06731e-05	0.000162135		GOBP_TRANS_SYNAPTIC_SIGNALING_MODULATING_SYNAPTIC_TRANSMISSION	10	Up	0.000197136	0.024344	0.463462	1
GOBP_NEGATIVE_REGULATION_OF_VITAMIN_METABOLIC_PROCESS	7	Up	0.000270335	0.0332113	1	1		GOBP_NEGATIVE_REGULATION_OF_UBIQUITIN_PROTEIN_LIGASE_ACTIVITY	12	Down	0.000197272	0.024344	0.109614	0.305522
GOBP_NEGATIVE_REGULATION_OF_VASCULAR_ASSOCIATED_SMOOTH_MUSCLE_CELL_APOPTOTIC_PROCESS	2	Up	0.000275936	0.0332113	1	1		GOBP_MRNA_CATABOLIC_PROCESS	219	Down	0.000219353	0.0245578	1.33615e-05	0.00014358
GOBP_NEGATIVE_REGULATION_OF_CYTOPLASMIC_TRANSLATION	7	Down	0.000277709	0.0332113	0.995663	1		GOBP_NEGATIVE_REGULATION_OF_VITAMIN_METABOLIC_PROCESS	7	Up	0.000221473	0.0245578	0.975812	1
GOBP_POSITIVE_REGULATION_OF_TOLL_LIKE_RECEPTOR_9_SIGNALING_PATHWAY	5	Down	0.000285119	0.0332113	0.966921	1		GOBP_MRNA_METABOLIC_PROCESS	652	Down	0.000242117	0.0248326	4.39417e-05	0.00035352
GOBP_CARDIAC_MYOFIBRIL_ASSEMBLY	18	Down	0.000287934	0.0332113	0.179723	0.479618		GOBP_RNA_SPLICING_VIA_TRANSESTERIFICATION_REACTIONS	277	Down	0.00024928	0.0248326	0.000134349	0.000851616
GOBP_POSITIVE_REGULATION_OF_CELLULAR_BIOSYNTHETIC_PROCESS	1692	Down	0.000291762	0.0332113	1.08529e-05	0.000163778		GOBP_RNA_PROCESSING	865	Down	0.000254921	0.0248326	5.06926e-05	0.000392163
GOBP_REGULATION_OF_CELL_CYCLE	934	Down	0.000302472	0.0332113	0.000115099	0.000865051		GOBP_REGULATION_OF_PROTEIN_ACETYLATION	77	Down	0.000257277	0.0248326	2.10957e-05	0.000198748
GOBP_DETECTION_OF_TEMPERATURE_STIMULUS	18	Up	0.000303905	0.0332113	0.274031	0.694013		GOBP_GLYCOSYLCERAMIDE_METABOLIC_PROCESS	16	Up	0.000258644	0.0248326	0.723582	1
GOBP_FEMALE_GENITALIA_DEVELOPMENT	15	Up	0.000310967	0.0332113	0.53613	1		GOBP_LIGAND_GATED_ION_CHANNEL_SIGNALING_PATHWAY	17	Up	0.000260106	0.0248326	0.0718223	0.210139
GOBP_NEGATIVE_REGULATION_OF_CELLULAR_CATABOLIC_PROCESS	235	Down	0.000311585	0.0332113	0.000112775	0.000852809		GOBP_CHROMATIN_ORGANIZATION	529	Down	0.000263984	0.0248326	6.32723e-05	0.000473675
GOBP_SKELETAL_MUSCLE_FIBER_DIFFERENTIATION	6	Down	0.000312536	0.0332113	1	1		GOBP_NEURON_CELL_CELL_ADHESION	16	Up	0.000268863	0.0248326	0.208553	0.539842
GOBP_ENUCLEATE_ERYTHROCYTE_DIFFERENTIATION	8	Down	0.000323911	0.0339485	0.985964	1		GOBP_REGULATION_OF_CELL_CYCLE	932	Down	0.000272795	0.0248326	3.94847e-05	0.000323445
GOBP_NEGATIVE_REGULATION_OF_RNA_CATABOLIC_PROCESS	67	Down	0.000339652	0.0347258	2.99173e-05	0.000324217		GOBP_DIACYLGLYCEROL_METABOLIC_PROCESS	23	Up	0.000273988	0.0248326	0.00263046	0.0104821
GOBP_CELLULAR_TRIGLYCERIDE_HOMEOSTASIS	6	Down	0.000340404	0.0347258	0.997532	1		GOBP_REGULATION_OF_CEREBELLAR_GRANULE_CELL_PRECURSOR_PROLIFERATION	6	Up	0.000281174	0.0248326	0.817708	1
GOBP_NEGATIVE_REGULATION_OF_MRNA_CATABOLIC_PROCESS	55	Down	0.00035175	0.0354111	3.72414e-05	0.000375407		GOBP_PEPTIDE_BIOSYNTHETIC_PROCESS	617	Down	0.000281477	0.0248326	9.77729e-08	9.36522e-06
GOBP_REGULATION_OF_CEREBELLAR_GRANULE_CELL_PRECURSOR_PROLIFERATION	6	Up	0.000379339	0.0370074	0.822621	1		GOBP_CELL_JUNCTION_DISASSEMBLY	21	Up	0.000283181	0.0248326	0.0562009	0.168493
GOBP_ACROSOME_REACTION	26	Up	0.000381994	0.0370074	0.0770344	0.225734		GOBP_PROTEIN_ACETYLATION	199	Down	0.000297086	0.0253819	6.13526e-05	0.000463385
GOBP_RIBOSOMAL_SMALL_SUBUNIT_ASSEMBLY	18	Down	0.000385325	0.0370074	0.0575075	0.173293		GOBP_POSITIVE_REGULATION_OF_PROTEIN_DEUBIQUITINATION	7	Down	0.000324355	0.0258579	0.974498	1
GOBP_NEURON_CELL_CELL_ADHESION	16	Up	0.000389752	0.0370074	0.274856	0.695872		GOBP_MODULATION_BY_HOST_OF_SYMBIONT_CATALYTIC_ACTIVITY	3	Down	0.000330288	0.0258579	1	1
GOBP_TRANSLATIONAL_ELONGATION	54	Down	0.00039524	0.0370074	4.18228e-07	2.71174e-05		GOBP_RNA_SPLICING	381	Down	0.000348574	0.0259202	0.00016555	0.00100366
GOBP_NEGATIVE_REGULATION_OF_SMOOTH_MUSCLE_CELL_APOPTOTIC_PROCESS	7	Up	0.00040566	0.0370074	0.616292	1		GOBP_NEGATIVE_REGULATION_OF_VASCULAR_ASSOCIATED_SMOOTH_MUSCLE_CELL_APOPTOTIC_PROCESS	2	Up	0.000351524	0.0259202	1	1
GOBP_NEGATIVE_REGULATION_OF_INTRACELLULAR_ESTROGEN_RECEPTOR_SIGNALING_PATHWAY	13	Down	0.000406095	0.0370074	0.555249	1		GOBP_PROTEOGLYCAN_BIOSYNTHETIC_PROCESS	51	Up	0.000352569	0.0259202	1.18353e-08	3.5492e-06
GOBP_STEROID_CATABOLIC_PROCESS	20	Up	0.000410971	0.0370074	0.604426	1		GOBP_PROTEIN_DNA_COMPLEX_SUBUNIT_ORGANIZATION	215	Down	0.000362786	0.0259202	0.000395785	0.00206418
GOBP_PROTEIN_ACYLATION	238	Down	0.000411139	0.0370074	6.48844e-05	0.000559044		GOBP_SKELETAL_MUSCLE_FIBER_DIFFERENTIATION	6	Down	0.000363202	0.0259202	1	1
GOBP_POSITIVE_REGULATION_OF_CEREBELLAR_GRANULE_CELL_PRECURSOR_PROLIFERATION	5	Up	0.000426231	0.0370188	0.91683	1		GOBP_REGULATION_OF_VITAMIN_METABOLIC_PROCESS	10	Up	0.000369963	0.0259202	0.97771	1
GOBP_POSITIVE_REGULATION_OF_G_PROTEIN_COUPLED_RECEPTOR_SIGNALING_PATHWAY	16	Up	0.000426623	0.0370188	0.0294121	0.0951509		GOBP_POSITIVE_REGULATION_OF_CEREBELLAR_GRANULE_CELL_PRECURSOR_PROLIFERATION	5	Up	0.000371287	0.0259202	0.96503	1
GOBP_CELLULAR_HORMONE_METABOLIC_PROCESS	90	Up	0.00043062	0.0370188	1.36864e-06	5.03434e-05		GOBP_PARKIN_MEDIATED_STIMULATION_OF_MITOPHAGY_IN_RESPONSE_TO_MITOCHONDRIAL_DEPOLARIZATION	5	Down	0.000371529	0.0259202	0.997365	1
GOBP_CHROMATIN_ORGANIZATION	530	Down	0.000441877	0.0371516	0.000247728	0.00159408		GOBP_MRNA_PROCESSING	439	Down	0.000378903	0.0259202	0.000206509	0.00120244
GOBP_NEGATIVE_REGULATION_OF_UBIQUITIN_PROTEIN_TRANSFERASE_ACTIVITY	22	Down	0.000447257	0.0371953	0.00609411	0.0233014		GOBP_NEGATIVE_REGULATION_OF_NUCLEOBASE_CONTAINING_COMPOUND_METABOLIC_PROCESS	1280	Down	0.000383047	0.0259202	3.13852e-06	5.54019e-05
GOBP_POST_EMBRYONIC_DEVELOPMENT	79	Down	0.000502047	0.0397693	0.0104104	0.0374471		GOBP_CELLULAR_TRIGLYCERIDE_HOMEOSTASIS	6	Down	0.000386118	0.0259202	0.998817	1
GOBP_TRANS_SYNAPTIC_SIGNALING_MODULATING_SYNAPTIC_TRANSMISSION	10	Up	0.000504198	0.0397693	0.535725	1		GOBP_NEGATIVE_REGULATION_OF_CELL_MATRIX_ADHESION	33	Up	0.000386211	0.0259202	0.00943957	0.0330536
GOBP_TYPE_I_PNEUMOCYTE_DIFFERENTIATION	6	Down	0.000525413	0.0407403	0.884064	1		GOBP_PEPTIDYL_LYSINE_MODIFICATION	368	Down	0.000405532	0.0261996	2.06096e-05	0.000196368
GOBP_PEPTIDYL_LYSINE_DEACETYLATION	8	Down	0.000527798	0.0407403	0.57051	1		GOBP_POSITIVE_REGULATION_OF_NUCLEOBASE_CONTAINING_COMPOUND_METABOLIC_PROCESS	1675	Down	0.000414971	0.0261996	4.13613e-06	6.67627e-05
GOBP_PROTEIN_ACETYLATION	198	Down	0.000538844	0.0407403	9.1516e-05	0.000724833		GOBP_PRIMARY_ALCOHOL_METABOLIC_PROCESS	82	Up	0.000415326	0.0261996	3.75394e-08	6.34775e-06
GOBP_NEGATIVE_REGULATION_OF_NUCLEOBASE_CONTAINING_COMPOUND_METABOLIC_PROCESS	1285	Down	0.000540076	0.0407403	1.5146e-05	0.000203804		GOBP_PROTEIN_ACYLATION	239	Down	0.000415912	0.0261996	4.54592e-05	0.000363028
GOBP_CELL_JUNCTION_DISASSEMBLY	20	Up	0.000548995	0.0407403	0.154822	0.419307		GOBP_3_UTR_MEDIATED_MRNA_DESTABILIZATION	16	Down	0.000417769	0.0261996	0.1926	0.504359
GOBP_PROTEOGLYCAN_BIOSYNTHETIC_PROCESS	51	Up	0.000552745	0.0407403	6.80048e-07	3.33529e-05		GOBP_REGULATION_OF_PEPTIDYL_LYSINE_ACETYLATION	69	Down	0.000438435	0.0272721	1.24967e-05	0.000136978
GOBP_RNA_CATABOLIC_PROCESS	259	Down	0.000554578	0.0407403	7.90064e-05	0.000648582		GOBP_SYNAPTIC_VESICLE_CLUSTERING	14	Up	0.000447097	0.0275866	0.900353	1
GOBP_TESTOSTERONE_BIOSYNTHETIC_PROCESS	6	Up	0.000559108	0.0407403	0.997207	1		GOBP_DNA_TEMPLATED_TRANSCRIPTION_INITIATION	120	Down	0.000452825	0.0277165	0.000352854	0.00187478
GOBP_GLYCOSYLCERAMIDE_METABOLIC_PROCESS	16	Up	0.000575643	0.0411611	0.624411	1		GOBP_SKELETAL_MYOFIBRIL_ASSEMBLY	9	Down	0.000457062	0.0277538	0.77006	1
GOBP_SUBTELOMERIC_HETEROCHROMATIN_ASSEMBLY	7	Down	0.000612867	0.0423197	0.907408	1		GOBP_REGULATION_OF_PROTEIN_DEUBIQUITINATION	12	Down	0.000467951	0.0278521	0.65307	1
GOBP_POSTTRANSCRIPTIONAL_REGULATION_OF_GENE_EXPRESSION	472	Down	0.000613813	0.0423197	3.46811e-06	8.75726e-05		GOBP_RIBONUCLEOPROTEIN_COMPLEX_SUBUNIT_ORGANIZATION	177	Down	0.000468225	0.0278521	8.55047e-05	0.000597986
GOBP_DNA_REPAIR	501	Down	0.000625702	0.0424774	0.000159282	0.0011232		GOBP_CARDIAC_MYOFIBRIL_ASSEMBLY	18	Down	0.000473242	0.0278521	0.121532	0.336047
GOBP_PARKIN_MEDIATED_STIMULATION_OF_MITOPHAGY_IN_RESPONSE_TO_MITOCHONDRIAL_DEPOLARIZATION	5	Down	0.000627853	0.0424774	0.99642	1		GOBP_REGULATION_OF_GENE_EXPRESSION_EPIGENETIC	122	Down	0.000478076	0.0279218	0.000858697	0.00399872
GOBP_RNA_SPLICING_VIA_TRANSESTERIFICATION_REACTIONS	277	Down	0.000632914	0.0424774	0.000788931	0.00403214		GOBP_RIBOSOMAL_SMALL_SUBUNIT_BIOGENESIS	71	Down	0.000499442	0.0280658	9.83939e-07	2.81952e-05
GOBP_SKELETAL_MYOFIBRIL_ASSEMBLY	9	Down	0.000647965	0.0425839	0.804602	1		GOBP_AMIDE_BIOSYNTHETIC_PROCESS	736	Down	0.00050764	0.0280658	8.42629e-08	8.86565e-06
GOBP_RNA_SPLICING	381	Down	0.000649958	0.0425839	0.00109181	0.00516282		GOBP_AMPA_GLUTAMATE_RECEPTOR_CLUSTERING	7	Up	0.000533233	0.0287023	0.530222	1
GOBP_REGULATION_OF_PROTEIN_DEUBIQUITINATION	12	Down	0.00066346	0.0425839	0.711725	1		GOBP_REGULATION_OF_GLUTAMATE_RECEPTOR_CLUSTERING	4	Up	0.000536456	0.0287023	0.880681	1
GOBP_REGULATION_OF_DNA_RECOMBINATION	119	Down	0.000663627	0.0425839	0.00308698	0.0127323		GOBP_NEGATIVE_REGULATION_OF_T_CELL_DIFFERENTIATION_IN_THYMUS	5	Down	0.000551539	0.0290788	1	1
GOBP_PEPTIDE_BIOSYNTHETIC_PROCESS	617	Down	0.000679003	0.0425839	6.19714e-07	3.11937e-05		GOBP_PEPTIDE_METABOLIC_PROCESS	756	Down	0.000562909	0.029298	1.25547e-07	9.42812e-06
GOBP_RNA_STABILIZATION	56	Down	0.000681459	0.0425839	0.000444421	0.00251313		GOBP_CELLULAR_HORMONE_METABOLIC_PROCESS	90	Up	0.000589732	0.0293466	6.79449e-05	0.000501298
GOBP_POSITIVE_REGULATION_OF_NUCLEOBASE_CONTAINING_COMPOUND_METABOLIC_PROCESS	1679	Down	0.000681949	0.0425839	1.30276e-05	0.0001839		GOBP_EATING_BEHAVIOR	22	Up	0.000593477	0.0293466	0.535905	1
GOBP_REGULATION_OF_INTRACELLULAR_STEROID_HORMONE_RECEPTOR_SIGNALING_PATHWAY	66	Down	0.00068994	0.0425839	9.87097e-06	0.000156829		GOBP_POSITIVE_REGULATION_OF_RNA_METABOLIC_PROCESS	1506	Down	0.000609013	0.0297873	2.11696e-06	4.32564e-05
GOBP_NEGATIVE_REGULATION_OF_T_CELL_DIFFERENTIATION_IN_THYMUS	6	Down	0.000702581	0.0426623	0.9844	1		GOBP_POSITIVE_REGULATION_OF_DOUBLE_STRAND_BREAK_REPAIR_VIA_HOMOLOGOUS_RECOMBINATION	35	Down	0.000619027	0.0297873	0.0533696	0.161035
GOBP_HISTONE_H2A_ACETYLATION	23	Down	0.000726689	0.0427008	0.251753	0.64528		GOBP_OVIDUCT_DEVELOPMENT	3	Up	0.000669862	0.0304212	1	1
GOBP_PROTEIN_ADP_RIBOSYLATION	36	Down	0.000731394	0.0427008	0.000297006	0.00183405		GOBP_CELLULAR_RESPONSE_TO_SALT_STRESS	11	Down	0.00067029	0.0304212	0.390883	0.921616
GOBP_NEURON_INTRINSIC_APOPTOTIC_SIGNALING_PATHWAY_IN_RESPONSE_TO_OXIDATIVE_STRESS	8	Down	0.000735921	0.0427008	0.656431	1		GOBP_POSITIVE_REGULATION_OF_ODONTOGENESIS	5	Up	0.000673363	0.0304212	0.954351	1
GOBP_LIPID_PHOSPHORYLATION	13	Up	0.000737034	0.0427008	0.729118	1		GOBP_DNA_CONFORMATION_CHANGE	304	Down	0.000677808	0.0304212	0.000212367	0.00123186
GOBP_NEGATIVE_REGULATION_OF_UBIQUITIN_PROTEIN_LIGASE_ACTIVITY	12	Down	0.000761069	0.0427008	0.0929262	0.266683		GOBP_TRANSLATIONAL_ELONGATION	54	Down	0.000696406	0.0309779	5.97169e-08	8.01523e-06
GOBP_OVIDUCT_DEVELOPMENT	3	Up	0.000766742	0.0427008	1	1		GOBP_STRIATED_MUSCLE_CELL_DEVELOPMENT	64	Down	0.000754843	0.0324455	2.76897e-06	5.16718e-05
GOBP_CELLULAR_RESPONSE_TO_DNA_DAMAGE_STIMULUS	768	Down	0.000768333	0.0427008	0.000374919	0.00220484		GOBP_REGULATION_OF_GLIAL_CELL_DIFFERENTIATION	56	Up	0.000775321	0.0327734	8.75846e-05	0.000608637
GOBP_DITERPENOID_BIOSYNTHETIC_PROCESS	10	Up	0.000777357	0.0427008	0.728773	1		GOBP_CELLULAR_RESPONSE_TO_STEROID_HORMONE_STIMULUS	180	Down	0.000819922	0.0339093	4.62806e-06	7.13897e-05
GOBP_NEGATIVE_REGULATION_OF_GENE_EXPRESSION_EPIGENETIC	73	Down	0.000778098	0.0427008	0.00254864	0.0107318		GOBP_DNA_REPAIR	503	Down	0.00085084	0.0343645	0.000115763	0.000757014
GOBP_SYNAPTIC_VESICLE_CLUSTERING	14	Up	0.000780597	0.0427008	0.946947	1		GOBP_ESTABLISHMENT_OF_PROTEIN_LOCALIZATION_TO_PLASMA_MEMBRANE	61	Down	0.000851219	0.0343645	0.000150382	0.000930131
GOBP_MODULATION_BY_HOST_OF_SYMBIONT_CATALYTIC_ACTIVITY	3	Down	0.000786411	0.0427008	1	1		GOBP_NEGATIVE_REGULATION_OF_HISTONE_ACETYLATION	15	Down	0.000853916	0.0343645	0.759106	1
GOBP_PEPTIDYL_LYSINE_MODIFICATION	367	Down	0.000788603	0.0427008	7.09266e-05	0.000598302		GOBP_STEROID_HORMONE_MEDIATED_SIGNALING_PATHWAY	120	Down	0.000857877	0.0343645	1.49671e-05	0.000156717
GOBP_MRNA_METABOLIC_PROCESS	650	Down	0.000792187	0.0427008	0.000228528	0.0014957		GOBP_TUBULIN_DEACETYLATION	22	Down	0.000882148	0.0346572	0.0596501	0.17765
GOBP_NOTCH_SIGNALING_PATHWAY	155	Up	0.000792513	0.0427008	8.53373e-07	3.79602e-05		GOBP_POSITIVE_REGULATION_OF_GLUCONEOGENESIS	15	Down	0.000911517	0.0350205	0.625302	1
GOBP_DNA_RECOMBINATION	288	Down	0.000812142	0.0431507	0.000361724	0.00213876		GOBP_HORMONE_BIOSYNTHETIC_PROCESS	51	Up	0.000919847	0.0350205	1.43817e-06	3.4343e-05
GOBP_RIBOSOMAL_SMALL_SUBUNIT_EXPORT_FROM_NUCLEUS	8	Down	0.000824798	0.0435209	0.701946	1		GOBP_NEGATIVE_REGULATION_OF_TRANSCRIPTION_BY_RNA_POLYMERASE_II	792	Down	0.000925822	0.0350205	1.80518e-06	3.90153e-05
GOBP_MRNA_CATABOLIC_PROCESS	218	Down	0.000844974	0.0435883	0.000108377	0.000823426		GOBP_ESTROGEN_METABOLIC_PROCESS	20	Up	0.000936192	0.0350205	0.893858	1
GOBP_ESTROGEN_METABOLIC_PROCESS	20	Up	0.000852766	0.0435883	0.874407	1		GOBP_SUBTELOMERIC_HETEROCHROMATIN_ASSEMBLY	7	Down	0.000943038	0.0350205	0.966571	1
GOBP_PROTEIN_DNA_COMPLEX_SUBUNIT_ORGANIZATION	214	Down	0.000857178	0.0435883	0.000933411	0.00459262		GOBP_NEUROMUSCULAR_PROCESS_CONTROLLING_BALANCE	36	Up	0.000967077	0.0350205	0.000264914	0.0014698
GOBP_MITOCHONDRIAL_TRANSLATIONAL_ELONGATION	5	Down	0.00086021	0.0435883	0.77458	1		GOBP_REGULATION_OF_DIGESTIVE_SYSTEM_PROCESS	23	Up	0.000969492	0.0350205	0.266676	0.669843
GOBP_CELLULAR_RESPONSE_TO_STEROID_HORMONE_STIMULUS	180	Down	0.000872437	0.0435883	7.32759e-06	0.000132852		GOBP_CELLULAR_MODIFIED_AMINO_ACID_CATABOLIC_PROCESS	24	Up	0.00102996	0.0359257	3.30806e-05	0.000280368
GOBP_3_UTR_MEDIATED_MRNA_DESTABILIZATION	15	Down	0.000879954	0.0435883	0.25399	0.650578		GOBP_RNA_STABILIZATION	56	Down	0.00107673	0.0359257	4.20136e-05	0.000341601
GOBP_RNA_PROCESSING	864	Down	0.000887429	0.0435883	0.00023465	0.00152533		GOBP_REGULATION_OF_AUTOPHAGY_OF_MITOCHONDRION_IN_RESPONSE_TO_MITOCHONDRIAL_DEPOLARIZATION	14	Down	0.00107998	0.0359257	0.306462	0.752967
GOBP_REGULATION_OF_DIGESTIVE_SYSTEM_PROCESS	23	Up	0.0008935	0.0435883	0.168423	0.453096		GOBP_GOLGI_TO_PLASMA_MEMBRANE_TRANSPORT	59	Down	0.00108826	0.035968	0.000923094	0.00423423
GOBP_NEGATIVE_REGULATION_OF_HAIR_FOLLICLE_DEVELOPMENT	3	Up	0.00089768	0.0435883	0.907566	1		GOBP_PEPTIDYL_LYSINE_DEACETYLATION	8	Down	0.00115935	0.0366006	0.578523	1
GOBP_REGULATION_OF_GENETIC_IMPRINTING	4	Down	0.00089796	0.0435883	1	1		GOBP_CHORIONIC_TROPHOBLAST_CELL_PROLIFERATION	3	Up	0.00117707	0.0366006	1	1
GOBP_POSITIVE_REGULATION_OF_SYNAPTIC_TRANSMISSION_GABAERGIC	13	Up	0.000898176	0.0435883	0.90453	1		GOBP_ENUCLEATE_ERYTHROCYTE_DIFFERENTIATION	8	Down	0.00118701	0.0366006	0.992204	1
GOBP_DNA_CONFORMATION_CHANGE	303	Down	0.000911305	0.0435883	0.000510467	0.0027778		GOBP_NEURON_INTRINSIC_APOPTOTIC_SIGNALING_PATHWAY_IN_RESPONSE_TO_OXIDATIVE_STRESS	9	Down	0.00119015	0.0366006	0.376395	0.892406
GOBP_AMIDE_BIOSYNTHETIC_PROCESS	734	Down	0.000917228	0.0435883	6.19094e-07	3.11937e-05		GOBP_REGULATION_OF_DNA_TEMPLATED_TRANSCRIPTION_INITIATION	51	Down	0.00119713	0.0366006	0.00264223	0.0105181
GOBP_LIGAND_GATED_ION_CHANNEL_SIGNALING_PATHWAY	16	Up	0.000961741	0.044327	0.0366946	0.11606		GOBP_REGULATION_OF_NERVOUS_SYSTEM_PROCESS	106	Up	0.00121341	0.0366006	7.92598e-06	0.000100901
GOBP_RESPONSE_TO_SALT_STRESS	20	Down	0.000972209	0.0445393	0.0928154	0.266466		GOBP_NEGATIVE_REGULATION_OF_CELLULAR_AMIDE_METABOLIC_PROCESS	188	Down	0.00122783	0.0367463	2.78744e-07	1.38556e-05
GOBP_CHROMATIN_ASSEMBLY_OR_DISASSEMBLY	196	Down	0.000982481	0.0445393	0.0012769	0.00587466		GOBP_AGGRESSIVE_BEHAVIOR	5	Up	0.00124084	0.0367463	0.999966	1
GOBP_REGULATION_OF_AUTOPHAGY_OF_MITOCHONDRION_IN_RESPONSE_TO_MITOCHONDRIAL_DEPOLARIZATION	14	Down	0.000993286	0.0447037	0.282309	0.710509		GOBP_CELLULAR_RESPONSE_TO_DNA_DAMAGE_STIMULUS	770	Down	0.00125503	0.0367783	0.000164544	0.000999613
GOBP_NEGATIVE_REGULATION_OF_HEXOKINASE_ACTIVITY	4	Down	0.00100367	0.0449071	1	1		GOBP_TRANSEPITHELIAL_TRANSPORT	27	Up	0.00127137	0.0367783	0.122182	0.3376
GOBP_2_OXOGLUTARATE_METABOLIC_PROCESS	16	Down	0.00102518	0.0453445	0.149382	0.406589		GOBP_POSITIVE_REGULATION_OF_TOLL_LIKE_RECEPTOR_9_SIGNALING_PATHWAY	5	Down	0.00130353	0.0367783	0.995242	1
GOBP_STEROID_HORMONE_MEDIATED_SIGNALING_PATHWAY	120	Down	0.00103261	0.0453445	2.058e-05	0.000248749		GOBP_POSITIVE_REGULATION_OF_G_PROTEIN_COUPLED_RECEPTOR_SIGNALING_PATHWAY	17	Up	0.00134003	0.037147	0.0916256	0.260508
GOBP_RIBOSOMAL_SMALL_SUBUNIT_BIOGENESIS	71	Down	0.00103398	0.0453445	7.55891e-06	0.000135728		GOBP_LUNG_EPITHELIUM_DEVELOPMENT	26	Down	0.00138166	0.0376195	0.0521206	0.157619
GOBP_LUNG_EPITHELIUM_DEVELOPMENT	26	Down	0.00104308	0.0453445	0.147012	0.401568		GOBP_REGULATION_OF_ASTROCYTE_DIFFERENTIATION	25	Up	0.00139087	0.0376341	0.0926097	0.263111
GOBP_EPHRIN_RECEPTOR_SIGNALING_PATHWAY	46	Up	0.00105717	0.0455071	3.02992e-07	2.39826e-05		GOBP_NEGATIVE_REGULATION_OF_CATABOLIC_PROCESS	291	Down	0.00141425	0.0378337	3.80974e-05	0.000315458
GOBP_CELLULAR_NITROGEN_COMPOUND_CATABOLIC_PROCESS	415	Down	0.00105872	0.0455071	5.23312e-05	0.000480655		GOBP_NEGATIVE_REGULATION_OF_GENE_EXPRESSION_EPIGENETIC	73	Down	0.00144024	0.0379162	0.00611598	0.0222719
GOBP_POSITIVE_REGULATION_OF_RNA_METABOLIC_PROCESS	1511	Down	0.00106583	0.0455568	7.50385e-06	0.000135406		GOBP_POST_EMBRYONIC_DEVELOPMENT	79	Down	0.00144538	0.0379162	0.00531446	0.0195862
GOBP_MITOCHONDRIAL_RNA_CATABOLIC_PROCESS	6	Down	0.00108023	0.0459157	0.911228	1		GOBP_NEGATIVE_REGULATION_OF_ERAD_PATHWAY	6	Down	0.00145823	0.0379162	0.977238	1
GOBP_DNA_TEMPLATED_TRANSCRIPTION_INITIATION	119	Down	0.00110041	0.0462595	0.000709642	0.0036688		GOBP_NEGATIVE_REGULATION_OF_HAIR_FOLLICLE_DEVELOPMENT	3	Up	0.0014909	0.0381823	0.872539	1
GOBP_PEPTIDE_METABOLIC_PROCESS	757	Down	0.00111164	0.0464763	5.43431e-07	3.07985e-05		GOBP_INTRACELLULAR_RECEPTOR_SIGNALING_PATHWAY	231	Down	0.00149606	0.0381823	1.80384e-07	1.1041e-05
GOBP_NEGATIVE_REGULATION_OF_TRANSCRIPTION_BY_RNA_POLYMERASE_II	797	Down	0.00112446	0.0467569	9.16996e-06	0.000151286		GOBP_NOTCH_SIGNALING_PATHWAY	154	Up	0.00150214	0.0381823	3.01439e-07	1.42823e-05
GOBP_AGGRESSIVE_BEHAVIOR	5	Up	0.00115263	0.0470752	0.997392	1		GOBP_NEGATIVE_REGULATION_OF_INTRACELLULAR_ESTROGEN_RECEPTOR_SIGNALING_PATHWAY	13	Down	0.00157925	0.03923	0.614201	1
GOBP_REGULATION_OF_ASTROCYTE_DIFFERENTIATION	24	Up	0.00116066	0.0470752	0.0559583	0.169249		GOBP_DITERPENOID_BIOSYNTHETIC_PROCESS	10	Up	0.0016111	0.0397985	0.808768	1
GOBP_POSITIVE_REGULATION_OF_PROTEIN_DEUBIQUITINATION	7	Down	0.00118174	0.047103	0.999577	1		GOBP_EPHRIN_RECEPTOR_SIGNALING_PATHWAY	46	Up	0.00168698	0.0408452	7.5161e-07	2.4061e-05
GOBP_EATING_BEHAVIOR	22	Up	0.00118248	0.047103	0.707458	1		GOBP_TYPE_I_PNEUMOCYTE_DIFFERENTIATION	6	Down	0.00171316	0.0413483	0.887334	1
GOBP_RIBONUCLEOPROTEIN_COMPLEX_SUBUNIT_ORGANIZATION	177	Down	0.00121425	0.0478877	0.000339034	0.00203606		GOBP_MITOCHONDRIAL_RNA_CATABOLIC_PROCESS	6	Down	0.00174276	0.0417989	0.961002	1
GOBP_MRNA_PROCESSING	438	Down	0.00122122	0.0479156	0.000767178	0.0039262		GOBP_HISTONE_H2A_ACETYLATION	23	Down	0.00176201	0.0420879	0.222892	0.572264
GOBP_MRNA_CIS_SPLICING_VIA_SPLICEOSOME	24	Down	0.00123304	0.047932	0.0110391	0.0394672		GOBP_MITOCHONDRIAL_TRANSLATIONAL_ELONGATION	5	Down	0.00177455	0.0420879	0.776965	1
GOBP_TRANSEPITHELIAL_TRANSPORT	27	Up	0.00123442	0.047932	0.0722612	0.212561		GOBP_NEGATIVE_REGULATION_OF_SMOOTH_MUSCLE_CELL_APOPTOTIC_PROCESS	8	Up	0.0018131	0.0420879	0.857077	1
GOBP_REGULATION_OF_MITOCHONDRIAL_RNA_CATABOLIC_PROCESS	5	Down	0.00124043	0.047932	0.905599	1		GOBP_CELLULAR_MACROMOLECULE_BIOSYNTHETIC_PROCESS	1373	Down	0.00186927	0.0421881	2.95637e-07	1.42022e-05
GOBP_NEUROMUSCULAR_PROCESS_CONTROLLING_BALANCE	38	Up	0.00125166	0.0481229	0.000482991	0.00266425		GOBP_2_OXOGLUTARATE_METABOLIC_PROCESS	16	Down	0.00195623	0.0426135	0.156761	0.420687
GOBP_CERAMIDE_METABOLIC_PROCESS	90	Up	0.00127891	0.0484252	9.39778e-07	3.97251e-05		GOBP_NEGATIVE_REGULATION_OF_CELLULAR_CATABOLIC_PROCESS	236	Down	0.00196218	0.0426135	2.97367e-05	0.000257954
GOBP_REGULATION_OF_VITAMIN_METABOLIC_PROCESS	10	Up	0.00128172	0.0484252	0.997818	1		GOBP_REGULATION_OF_GENETIC_IMPRINTING	4	Down	0.00196368	0.0426135	1	1
GOBP_NEGATIVE_REGULATION_OF_CELLULAR_AMIDE_METABOLIC_PROCESS	187	Down	0.00129073	0.0484252	7.04226e-07	3.41015e-05		GOBP_REGULATION_OF_DNA_RECOMBINATION	119	Down	0.00199274	0.0430691	0.0068847	0.0248466
GOBP_PRIMARY_ALCOHOL_METABOLIC_PROCESS	81	Up	0.0013112	0.0484252	3.12631e-08	7.52043e-06		GOBP_PEPTIDE_CATABOLIC_PROCESS	24	Up	0.00203429	0.0438001	0.0943787	0.267463
GOBP_DIACYLGLYCEROL_METABOLIC_PROCESS	23	Up	0.00131649	0.0484252	0.0138672	0.0483061		GOBP_DNA_RECOMBINATION	289	Down	0.00212314	0.0443829	0.00110454	0.0049391
GOBP_REGULATION_OF_DNA_TEMPLATED_TRANSCRIPTION_INITIATION	51	Down	0.00133437	0.0486155	0.00102721	0.00491814		GOBP_NEGATIVE_REGULATION_OF_CELLULAR_MACROMOLECULE_BIOSYNTHETIC_PROCESS	245	Down	0.00220222	0.0444288	1.3656e-06	3.42563e-05
GOBP_GOLGI_TO_PLASMA_MEMBRANE_TRANSPORT	59	Down	0.00135624	0.048946	0.00109543	0.00517672		GOBP_REGULATION_OF_MITOCHONDRIAL_RNA_CATABOLIC_PROCESS	5	Down	0.00222406	0.0444288	0.983985	1
GOBP_CHORIONIC_TROPHOBLAST_CELL_PROLIFERATION	3	Up	0.00137489	0.0493201	1	1		GOBP_NEGATIVE_REGULATION_OF_HEXOKINASE_ACTIVITY	4	Down	0.00226441	0.045	1	1
GOBP_HORMONE_BIOSYNTHETIC_PROCESS	51	Up	0.00137949	0.0493201	5.47018e-06	0.000108426		GOBP_RESPONSE_TO_SALT_STRESS	20	Down	0.00234459	0.0461143	0.0287256	0.0913845
GOBP_STRIATED_MUSCLE_CELL_DEVELOPMENT	64	Down	0.00138987	0.0494599	7.88856e-06	0.000138807		GOBP_ACROSOME_REACTION	26	Up	0.00238173	0.0465266	0.126597	0.34829
GOBP_HISTONE_H4_DEACETYLATION	9	Down	0.00139652	0.0494667	0.705225	1		GOBP_DEADENYLATION_DEPENDENT_DECAPPING_OF_NUCLEAR_TRANSCRIBED_MRNA	10	Down	0.0024174	0.0467059	0.660399	1
GOBP_INTRACELLULAR_RECEPTOR_SIGNALING_PATHWAY	231	Down	0.00141388	0.0498506	4.0671e-07	2.68744e-05		GOBP_PROTEIN_ADP_RIBOSYLATION	36	Down	0.00248393	0.046936	0.00041334	0.00214259
GOBP_NEGATIVE_REGULATION_OF_CELLULAR_MACROMOLECULE_BIOSYNTHETIC_PROCESS	244	Down	0.00142927	0.049921	1.01572e-05	0.000158876		GOBP_P38MAPK_CASCADE	51	Down	0.00250944	0.046936	8.1606e-08	8.7939e-06
GOBP_NEGATIVE_REGULATION_OF_HISTONE_ACETYLATION	15	Down	0.0014422	0.049921	0.757124	1		GOBP_NEGATIVE_REGULATION_OF_HYDROGEN_PEROXIDE_METABOLIC_PROCESS	7	Up	0.0026578	0.0484163	0.984272	1
GOBP_REGULATION_OF_NERVOUS_SYSTEM_PROCESS	105	Up	0.00145146	0.049921	2.96285e-06	8.06719e-05		GOBP_CHROMATIN_ASSEMBLY_OR_DISASSEMBLY	196	Down	0.0027673	0.0494687	0.00146544	0.00628833
GOBP_CELLULAR_MACROMOLECULE_BIOSYNTHETIC_PROCESS	1372	Down	0.00145526	0.049921	1.96789e-06	6.32619e-05		GOBP_NEGATIVE_REGULATION_OF_CYTOPLASMIC_TRANSLATION	7	Down	0.00281697	0.0495796	1	1
GOBP_REGULATION_OF_GLIAL_CELL_DIFFERENTIATION	56	Up	0.00146155	0.049921	5.5301e-05	0.0005043		GOBP_REGULATION_OF_INTRACELLULAR_STEROID_HORMONE_RECEPTOR_SIGNALING_PATHWAY	66	Down	0.00284478	0.0495796	4.81759e-06	7.32623e-05

## Sheet: Muscle Group Comparisons 5 of 6
Additional File 4
MUSCLE RT-AS≥10 (n=11) vs RT (n=17); Sequencing CoolMPS	NGenes	Direction	PValue	FDR	PValue.Mixed	FDR.Mixed		MUSCLE RT-AS≥10 (n=11) vs RT (n=17); Sequencing MGI Standard Reagents	NGenes	Direction	PValue	FDR	PValue.Mixed	FDR.Mixed
no overlapping gene sets with FDR < 0.05								no overlapping gene sets with FDR < 0.05

## Sheet: Muscle Group Comparisons 6 of 6
Additional File 4
MUSCLE RT-AS≤2 (n=15) vs RT-AS≥10 (n=11); Sequencing CoolMPS	NGenes	Direction	PValue	FDR	PValue.Mixed	FDR.Mixed		MUSCLE RT-AS≤2 (n=15) vs RT-AS≥10 (n=11); Sequencing MGI Standard Reagents	NGenes	Direction	PValue	FDR	PValue.Mixed	FDR.Mixed
GOBP_CELL_PROLIFERATION_INVOLVED_IN_HEART_MORPHOGENESIS	17	Down	4.60798e-06	0.0117519	0.254025	0.73703		GOBP_CELL_PROLIFERATION_INVOLVED_IN_HEART_MORPHOGENESIS	17	Down	2.55256e-06	0.0195296	0.383988	1
GOBP_REGULATION_OF_PEPTIDYL_LYSINE_ACETYLATION	69	Down	6.84849e-06	0.0130994	7.33707e-06	0.00311866		GOBP_REGULATION_OF_PEPTIDYL_LYSINE_ACETYLATION	69	Down	1.07344e-05	0.0323028	0.00141096	0.0179323
