# Supplementary material for: An observational human study investigating the effect of anabolic androgenic steroid use on the transcriptome of skeletal muscle and whole blood using RNA-Seq
Source: BMC Med Genomics. 2023 May 3;16:94. doi: 10.1186/s12920-023-01512-z (PMC10157927; doi:10.1186/s12920-023-01512-z)
Supplement: Supplementary file 5 — Supplementary Material 5 [file 12920_2023_1512_MOESM5_ESM.xlsx]

## Sheet: Muscle RP Visits Comparison
Additional File 5
MUSCLE RP Visit 2 (n=3) vs Visit 1 (n=3); Sequencing CoolMPS	NGenes	Direction	PValue	FDR	PValue.Mixed	FDR.Mixed		MUSCLE RP Visit 2 (n=3) vs RP Visit 1 (n=3); Sequencing MGI Standard Reagents	NGenes	Direction	PValue	FDR	PValue.Mixed	FDR.Mixed
no overlapping gene sets with FDR < 0.05								no overlapping gene sets with FDR < 0.05

## Sheet: Muscle Group Comparisons 1 of 6
Additional File 5
MUSCLE RT (n=17) vs C (n=5); Sequencing CoolMPS	NGenes	Direction	PValue	FDR	PValue.Mixed	FDR.Mixed		MUSCLE RT (n=17) vs C (n=5); Sequencing MGI Standard Reagents	NGenes	Direction	PValue	FDR	PValue.Mixed	FDR.Mixed
no overlapping gene sets with FDR < 0.05								no overlapping gene sets with FDR < 0.05

## Sheet: Muscle Group Comparisons 2 of 6
Additional File 5
MUSCLE RT-AS≤2 (n=15) vs C (n=5); Sequencing CoolMPS	NGenes	Direction	PValue	FDR	PValue.Mixed	FDR.Mixed		MUSCLE RT-AS≤2 (n=15) vs C (n=5); Sequencing MGI Standard Reagents	NGenes	Direction	PValue	FDR	PValue.Mixed	FDR.Mixed
GOMF_G_RICH_STRAND_TELOMERIC_DNA_BINDING	10	Down	4.44424e-06	0.00770631	0.451034	1		GOMF_G_RICH_STRAND_TELOMERIC_DNA_BINDING	10	Down	1.45756e-06	0.00252741	0.326202	1
GOMF_SEQUENCE_SPECIFIC_SINGLE_STRANDED_DNA_BINDING	14	Down	3.00287e-05	0.0260349	0.354925	1		GOMF_SEQUENCE_SPECIFIC_SINGLE_STRANDED_DNA_BINDING	14	Down	9.3122e-06	0.00719948	0.199948	0.767167
GOMF_SINGLE_STRANDED_TELOMERIC_DNA_BINDING	12	Down	8.03607e-05	0.0345581	0.376579	1		GOMF_MRNA_3_UTR_AU_RICH_REGION_BINDING	23	Down	3.60277e-05	0.0138574	0.000295592	0.00575907
GOMF_SINGLE_STRANDED_DNA_BINDING	116	Down	8.80456e-05	0.0345581	4.66491e-07	0.000110182		GOMF_SINGLE_STRANDED_TELOMERIC_DNA_BINDING	12	Down	3.99578e-05	0.0138574	0.181655	0.715887
GOMF_MRNA_3_UTR_AU_RICH_REGION_BINDING	23	Down	9.96485e-05	0.0345581	0.00639348	0.0471757		GOMF_TELOMERIC_DNA_BINDING	37	Down	6.31438e-05	0.0182485	0.000325046	0.00604742
GOMF_TELOMERIC_DNA_BINDING	37	Down	0.000183442	0.0446643	0.00388962	0.0342366		GOMF_SINGLE_STRANDED_DNA_BINDING	117	Down	0.000336142	0.0392183	7.31009e-09	6.33785e-06

## Sheet: Muscle Group Comparisons 3 of 6
Additional File 5
MUSCLE RT-AS≥10 (n=11) vs C (n=5); Sequencing CoolMPS	NGenes	Direction	PValue	FDR	PValue.Mixed	FDR.Mixed		MUSCLE RT-AS≥10 (n=11) vs C (n=5); Sequencing MGI Standard Reagents	NGenes	Direction	PValue	FDR	PValue.Mixed	FDR.Mixed
no overlapping gene sets with FDR < 0.05								no overlapping gene sets with FDR < 0.05

## Sheet: Muscle Group Comparisons 4 of 6
Additional File 5
MUSCLE RT-AS≤2 (n=15) vs RT (n=17); Sequencing CoolMPS	NGenes	Direction	PValue	FDR	PValue.Mixed	FDR.Mixed		MUSCLE RT-AS≤2 (n=15) vs RT (n=17); Sequencing MGI Standard Reagents	NGenes	Direction	PValue	FDR	PValue.Mixed	FDR.Mixed
GOMF_AMINOACYLTRANSFERASE_ACTIVITY	10	Up	4.26363e-07	0.000739313	0.424447	1		GOMF_AMINOACYLTRANSFERASE_ACTIVITY	10	Up	1.66795e-06	0.00267825	0.280136	0.91136
GOMF_GLUTATHIONE_HYDROLASE_ACTIVITY	3	Up	1.07181e-05	0.00380013	1	1		GOMF_NERVE_GROWTH_FACTOR_BINDING	6	Up	4.52372e-06	0.00267825	0.711825	1
GOMF_HYPOGLYCIN_A_GAMMA_GLUTAMYL_TRANSPEPTIDASE_ACTIVITY	3	Up	1.07181e-05	0.00380013	1	1		GOMF_NEUROTROPHIN_BINDING	10	Up	7.44235e-06	0.00267825	0.344529	1
GOMF_NERVE_GROWTH_FACTOR_BINDING	6	Up	1.18286e-05	0.00380013	0.669179	1		GOMF_RNA_POLYMERASE_II_SPECIFIC_DNA_BINDING_TRANSCRIPTION_FACTOR_BINDING	316	Down	1.02864e-05	0.00267825	1.02274e-06	5.91142e-05
GOMF_MRNA_3_UTR_AU_RICH_REGION_BINDING	23	Down	1.30579e-05	0.00380013	0.00427162	0.0237403		GOMF_NUCLEAR_RECEPTOR_BINDING	131	Down	1.1471e-05	0.00267825	6.7258e-07	4.31159e-05
GOMF_TRANSCRIPTION_COACTIVATOR_BINDING	38	Down	1.31492e-05	0.00380013	2.35503e-07	6.80604e-05		GOMF_LIPID_PHOSPHATASE_ACTIVITY	12	Up	1.16198e-05	0.00267825	0.600833	1
GOMF_TESTOSTERONE_17_BETA_DEHYDROGENASE_NADPPLUS_ACTIVITY	7	Up	1.61089e-05	0.0039904	0.865707	1		GOMF_MRNA_3_UTR_AU_RICH_REGION_BINDING	23	Down	1.16452e-05	0.00267825	0.00246561	0.0138935
GOMF_SEQUENCE_SPECIFIC_SINGLE_STRANDED_DNA_BINDING	14	Down	2.30614e-05	0.00471599	0.750052	1		GOMF_CHROMATIN_DNA_BINDING	90	Down	1.23564e-05	0.00267825	2.42994e-06	0.000101252
GOMF_NUCLEAR_RECEPTOR_BINDING	131	Down	2.44775e-05	0.00471599	8.01613e-07	9.9967e-05		GOMF_DNA_BINDING_TRANSCRIPTION_FACTOR_BINDING	429	Down	1.48691e-05	0.00286477	4.03484e-06	0.000129563
GOMF_NUCLEAR_RECEPTOR_COACTIVATOR_ACTIVITY	56	Down	4.1604e-05	0.00666378	1.41321e-05	0.000325276		GOMF_NUCLEAR_RECEPTOR_COACTIVATOR_ACTIVITY	56	Down	2.58645e-05	0.00416594	2.08857e-05	0.000341659
GOMF_AMINO_ACID_PROTON_SYMPORTER_ACTIVITY	4	Up	4.22731e-05	0.00666378	0.867208	1		GOMF_TRANSCRIPTION_FACTOR_BINDING	545	Down	2.64275e-05	0.00416594	2.11471e-06	9.40235e-05
GOMF_NEUROTROPHIN_BINDING	10	Up	4.92967e-05	0.00707683	0.339416	1		GOMF_CHROMATIN_BINDING	504	Down	4.35296e-05	0.00610521	6.52369e-07	4.31159e-05
GOMF_TRANSCRIPTION_COREGULATOR_BINDING	102	Down	6.49278e-05	0.00707683	6.11899e-08	3.53678e-05		GOMF_TRANSCRIPTION_COREPRESSOR_ACTIVITY	180	Down	4.7691e-05	0.00610521	6.2149e-07	4.31159e-05
GOMF_RNA_POLYMERASE_II_SPECIFIC_DNA_BINDING_TRANSCRIPTION_FACTOR_BINDING	318	Down	6.66123e-05	0.00707683	2.95712e-06	0.000199208		GOMF_SEQUENCE_SPECIFIC_SINGLE_STRANDED_DNA_BINDING	14	Down	5.40941e-05	0.00610521	0.767876	1
GOMF_MDM2_MDM4_FAMILY_PROTEIN_BINDING	10	Down	7.09974e-05	0.00707683	0.337181	1		GOMF_RIBOSOMAL_LARGE_SUBUNIT_BINDING	14	Down	5.50156e-05	0.00610521	0.477134	1
GOMF_UBIQUITIN_PROTEIN_TRANSFERASE_INHIBITOR_ACTIVITY	9	Down	7.14782e-05	0.00707683	0.164936	0.590906		GOMF_STEROID_DEHYDROGENASE_ACTIVITY	29	Up	6.85486e-05	0.00610521	0.238765	0.791622
GOMF_D_THREO_ALDOSE_1_DEHYDROGENASE_ACTIVITY	16	Up	7.16765e-05	0.00707683	0.716787	1		GOMF_UBIQUITIN_PROTEIN_TRANSFERASE_INHIBITOR_ACTIVITY	9	Down	6.96947e-05	0.00610521	0.179912	0.628967
GOMF_SINGLE_STRANDED_DNA_BINDING	116	Down	7.9373e-05	0.00707683	3.66446e-06	0.000211806		GOMF_ARYLSULFATASE_ACTIVITY	12	Up	7.4219e-05	0.00610521	0.423237	1
GOMF_DNA_BINDING_TRANSCRIPTION_FACTOR_BINDING	431	Down	7.97597e-05	0.00707683	1.20317e-05	0.000309853		GOMF_SULFOTRANSFERASE_ACTIVITY	39	Up	7.86929e-05	0.00610521	0.000309325	0.00242701
GOMF_MRNA_3_UTR_BINDING	83	Down	8.16244e-05	0.00707683	4.96647e-07	9.56874e-05		GOMF_TRANSCRIPTION_COREGULATOR_ACTIVITY	467	Down	7.88943e-05	0.00610521	3.56199e-06	0.000118779
GOMF_JUN_KINASE_KINASE_KINASE_ACTIVITY	12	Up	0.000105401	0.00824317	0.749286	1		GOMF_RNA_BINDING	1574	Down	8.08477e-05	0.00610521	3.23776e-06	0.000112286
GOMF_EPHRIN_RECEPTOR_BINDING	27	Up	0.000105639	0.00824317	0.000229501	0.00208353		GOMF_MRNA_BINDING	279	Down	8.09803e-05	0.00610521	4.88472e-06	0.000136088
GOMF_CHROMATIN_BINDING	505	Down	0.000109338	0.00824317	4.27856e-06	0.000218152		GOMF_GLUTATHIONE_HYDROLASE_ACTIVITY	3	Up	9.38158e-05	0.00650706	1	1
GOMF_LIPID_PHOSPHATASE_ACTIVITY	13	Up	0.000118146	0.00853602	0.792148	1		GOMF_HYPOGLYCIN_A_GAMMA_GLUTAMYL_TRANSPEPTIDASE_ACTIVITY	3	Up	9.38158e-05	0.00650706	1	1
GOMF_TRANSCRIPTION_COREPRESSOR_ACTIVITY	180	Down	0.000134402	0.00927009	3.18234e-06	0.000199208		GOMF_NADPLUS_KINASE_ACTIVITY	15	Up	0.000103986	0.00693507	0.228016	0.764563
GOMF_CHROMATIN_DNA_BINDING	91	Down	0.000138998	0.00927009	5.50264e-06	0.000236874		GOMF_EPHRIN_RECEPTOR_BINDING	27	Up	0.000114743	0.00736904	0.00040142	0.00301326
GOMF_TRANSCRIPTION_FACTOR_BINDING	548	Down	0.00017125	0.0109981	1.01445e-05	0.000293176		GOMF_MRNA_3_UTR_BINDING	83	Down	0.000134441	0.0074971	2.05464e-08	1.1067e-05
GOMF_SULFOTRANSFERASE_ACTIVITY	39	Up	0.000185673	0.011198	0.00651596	0.0344545		GOMF_D_THREO_ALDOSE_1_DEHYDROGENASE_ACTIVITY	15	Up	0.000134532	0.0074971	0.70177	1
GOMF_MRNA_BINDING	280	Down	0.000187279	0.011198	1.35894e-05	0.000320464		GOMF_SINGLE_STRANDED_DNA_BINDING	117	Down	0.000139346	0.0074971	4.807e-06	0.000136088
GOMF_DEAD_H_BOX_RNA_HELICASE_BINDING	7	Down	0.000205984	0.0118725	0.99935	1		GOMF_SUPERCOILED_DNA_BINDING	6	Down	0.000141664	0.0074971	0.999884	1
GOMF_GPI_LINKED_EPHRIN_RECEPTOR_ACTIVITY	5	Up	0.00021441	0.0118725	0.920497	1		GOMF_VOLTAGE_GATED_CHANNEL_ACTIVITY	147	Up	0.000149819	0.0074971	1.02824e-07	1.78297e-05
GOMF_HISTONE_DEACETYLASE_BINDING	108	Down	0.000221113	0.0118725	8.33256e-05	0.00106936		GOMF_LIPASE_ACTIVITY	101	Up	0.000151191	0.0074971	1.34957e-07	1.79601e-05
GOMF_ESTRADIOL_17_BETA_DEHYDROGENASE_ACTIVITY	15	Up	0.000225947	0.0118725	0.635781	1		GOMF_GATED_CHANNEL_ACTIVITY	237	Up	0.000151325	0.0074971	2.78181e-07	2.67981e-05
GOMF_G_RICH_STRAND_TELOMERIC_DNA_BINDING	10	Down	0.000254621	0.0129857	0.940504	1		GOMF_TRANSCRIPTION_COACTIVATOR_BINDING	38	Down	0.000158305	0.00762501	4.54224e-06	0.000133496
GOMF_SINGLE_STRANDED_TELOMERIC_DNA_BINDING	12	Down	0.000269226	0.0131063	0.935265	1		GOMF_STEROID_DEHYDROGENASE_ACTIVITY_ACTING_ON_THE_CH_OH_GROUP_OF_DONORS_NAD_OR_NADP_AS_ACCEPTOR	24	Up	0.00018262	0.00846281	0.326182	1
GOMF_EXCITATORY_EXTRACELLULAR_LIGAND_GATED_ION_CHANNEL_ACTIVITY	17	Up	0.000272103	0.0131063	0.495691	1		GOMF_NEUREXIN_FAMILY_PROTEIN_BINDING	14	Up	0.000187207	0.00846281	0.389908	1
GOMF_PHOSPHATIDATE_PHOSPHATASE_ACTIVITY	12	Up	0.000297555	0.0137685	0.830857	1		GOMF_SOLUTE_PROTON_SYMPORTER_ACTIVITY	22	Up	0.000196453	0.00846281	0.0395082	0.163893
GOMF_TRANSCRIPTION_COREGULATOR_ACTIVITY	466	Down	0.000301731	0.0137685	7.20138e-06	0.000255206		GOMF_TESTOSTERONE_17_BETA_DEHYDROGENASE_NADPPLUS_ACTIVITY	7	Up	0.000198857	0.00846281	0.919451	1
GOMF_RNA_BINDING	1574	Down	0.000312454	0.0138329	2.26628e-05	0.000455707		GOMF_DIACYLGLYCEROL_KINASE_ACTIVITY	10	Up	0.000200101	0.00846281	0.781685	1
GOMF_SMALL_RIBOSOMAL_SUBUNIT_RRNA_BINDING	9	Down	0.000323649	0.0138329	0.546965	1		GOMF_CHOLINE_TRANSMEMBRANE_TRANSPORTER_ACTIVITY	5	Up	0.000207848	0.00858115	1	1
GOMF_STEROID_DEHYDROGENASE_ACTIVITY_ACTING_ON_THE_CH_OH_GROUP_OF_DONORS_NAD_OR_NADP_AS_ACCEPTOR	24	Up	0.000327076	0.0138329	0.124369	0.461949		GOMF_ARYLESTERASE_ACTIVITY	5	Up	0.000226811	0.00897045	1	1
GOMF_ARYLSULFATASE_ACTIVITY	12	Up	0.000367933	0.0148371	0.41971	1		GOMF_TRANSCRIPTION_COREGULATOR_BINDING	101	Down	0.000232219	0.00897045	5.28694e-08	1.48503e-05
GOMF_STEROID_DEHYDROGENASE_ACTIVITY	29	Up	0.000379853	0.0149696	0.0815223	0.320543		GOMF_ORGANIC_ACID_TRANSMEMBRANE_TRANSPORTER_ACTIVITY	129	Up	0.000250431	0.00905259	1.78478e-07	1.93008e-05
GOMF_TRANSCRIPTION_COREPRESSOR_BINDING	44	Down	0.000396229	0.015268	0.000999825	0.00690715		GOMF_TRANSFERASE_ACTIVITY_TRANSFERRING_SULPHUR_CONTAINING_GROUPS	56	Up	0.000252824	0.00905259	1.2289e-08	1.06546e-05
GOMF_METALLOENDOPEPTIDASE_ACTIVITY	84	Up	0.000411566	0.0155142	1.46387e-06	0.000141019		GOMF_HISTONE_DEACETYLASE_BINDING	108	Down	0.000277812	0.00949412	1.55588e-06	7.49415e-05
GOMF_ACETYLCHOLINE_RECEPTOR_ACTIVITY	10	Up	0.000449977	0.0164435	0.816912	1		GOMF_ESTRADIOL_17_BETA_DEHYDROGENASE_ACTIVITY	15	Up	0.000279239	0.00949412	0.795122	1
GOMF_UBIQUITIN_PROTEIN_TRANSFERASE_REGULATOR_ACTIVITY	20	Down	0.000456047	0.0164435	0.0056751	0.030752		GOMF_DEAD_H_BOX_RNA_HELICASE_BINDING	7	Down	0.000287885	0.00959987	0.994382	1
GOMF_TRANSCRIPTION_COACTIVATOR_ACTIVITY	252	Down	0.000468219	0.0164435	4.561e-06	0.000218152		GOMF_GPI_LINKED_EPHRIN_RECEPTOR_ACTIVITY	5	Up	0.000307781	0.00975927	0.911134	1
GOMF_SOLUTE_PROTON_SYMPORTER_ACTIVITY	22	Up	0.00047415	0.0164435	0.00784796	0.0401094		GOMF_EXCITATORY_EXTRACELLULAR_LIGAND_GATED_ION_CHANNEL_ACTIVITY	17	Up	0.000312113	0.00975927	0.454734	1
GOMF_ALDO_KETO_REDUCTASE_NADP_ACTIVITY	24	Up	0.000494284	0.0166652	0.360325	1		GOMF_TRANSCRIPTION_COACTIVATOR_ACTIVITY	252	Down	0.00031802	0.00975927	3.20093e-06	0.000112286
GOMF_LIPASE_ACTIVITY	101	Up	0.000499762	0.0166652	3.9676e-07	8.69988e-05		GOMF_AMINO_ACID_PROTON_SYMPORTER_ACTIVITY	4	Up	0.000320807	0.00975927	0.931422	1
GOMF_RETINAL_DEHYDROGENASE_ACTIVITY	7	Up	0.000546571	0.0178822	0.861511	1		GOMF_RNA_POLYMERASE_II_C_TERMINAL_DOMAIN_PHOSPHOSERINE_BINDING	5	Down	0.000330551	0.0098317	0.504633	1
GOMF_G_PROTEIN_COUPLED_OPIOID_RECEPTOR_ACTIVITY	3	Up	0.000562903	0.0180754	1	1		GOMF_NEUROTRANSMITTER_RECEPTOR_ACTIVITY_INVOLVED_IN_REGULATION_OF_POSTSYNAPTIC_MEMBRANE_POTENTIAL	26	Up	0.000334527	0.0098317	0.0126997	0.0600034
GOMF_RIBOSOMAL_LARGE_SUBUNIT_BINDING	14	Down	0.000594301	0.0187367	0.691193	1		GOMF_RNA_POLYMERASE_CORE_ENZYME_BINDING	41	Down	0.000375827	0.0106833	0.000187668	0.00157969
GOMF_SUPERCOILED_DNA_BINDING	6	Down	0.000610561	0.0187425	1	1		GOMF_STRUCTURAL_CONSTITUENT_OF_RIBOSOME	157	Down	0.000393614	0.0107064	2.82364e-06	0.000108804
GOMF_IONOTROPIC_GLUTAMATE_RECEPTOR_BINDING	15	Up	0.000616104	0.0187425	0.0530645	0.21856		GOMF_JUN_KINASE_KINASE_KINASE_ACTIVITY	12	Up	0.000397397	0.0107064	0.755539	1
GOMF_ACETYLTRANSFERASE_ACTIVITY	74	Down	0.000636996	0.0189885	0.000176186	0.00171633		GOMF_UBIQUITIN_PROTEIN_TRANSFERASE_REGULATOR_ACTIVITY	20	Down	0.000399811	0.0107064	0.0055086	0.0285132
GOMF_INOSITOL_1_3_4_5_TETRAKISPHOSPHATE_BINDING	4	Up	0.000666499	0.0189885	0.996262	1		GOMF_PHOSPHATIDATE_PHOSPHATASE_ACTIVITY	11	Up	0.000401334	0.0107064	0.76427	1
GOMF_NADPLUS_KINASE_ACTIVITY	15	Up	0.000670631	0.0189885	0.572317	1		GOMF_GLUCURONOSYLTRANSFERASE_ACTIVITY	14	Up	0.000456896	0.0116526	0.053117	0.207912
GOMF_TRANSFERASE_ACTIVITY_TRANSFERRING_SULPHUR_CONTAINING_GROUPS	56	Up	0.000681142	0.0189885	1.93761e-06	0.000171882		GOMF_IONOTROPIC_GLUTAMATE_RECEPTOR_BINDING	16	Up	0.000459741	0.0116526	0.0177633	0.0811491
GOMF_NEUROTRANSMITTER_RECEPTOR_ACTIVITY_INVOLVED_IN_REGULATION_OF_POSTSYNAPTIC_MEMBRANE_POTENTIAL	26	Up	0.000689893	0.0189885	0.0121769	0.0591448		GOMF_HISTONE_KINASE_ACTIVITY	16	Down	0.000460093	0.0116526	0.980663	1
GOMF_MELANOCORTIN_RECEPTOR_BINDING	3	Up	0.000710795	0.0190052	1	1		GOMF_UDP_GLYCOSYLTRANSFERASE_ACTIVITY	109	Up	0.000463683	0.0116526	1.32066e-07	1.79601e-05
GOMF_N_ACYLTRANSFERASE_ACTIVITY	76	Down	0.000718317	0.0190052	5.52954e-05	0.000829634		GOMF_POSTSYNAPTIC_NEUROTRANSMITTER_RECEPTOR_ACTIVITY	33	Up	0.000471024	0.0116679	0.00197697	0.0113889
GOMF_STRUCTURAL_CONSTITUENT_OF_RIBOSOME	157	Down	0.000731876	0.0190052	7.17515e-06	0.000255206		GOMF_TELOMERIC_DNA_BINDING	37	Down	0.000500104	0.0120442	0.00293833	0.0162781
GOMF_DAMAGED_DNA_BINDING	67	Down	0.000763175	0.019461	0.000146381	0.00156682		GOMF_THYROID_HORMONE_RECEPTOR_BINDING	29	Down	0.000516234	0.0120966	0.043784	0.178304
GOMF_LYSOPHOSPHATIDIC_ACID_PHOSPHATASE_ACTIVITY	5	Up	0.00086543	0.0217486	1	1		GOMF_ACETYLCHOLINE_RECEPTOR_ACTIVITY	10	Up	0.000544872	0.0122858	0.754942	1
GOMF_RNA_POLYMERASE_II_CTD_HEPTAPEPTIDE_REPEAT_PHOSPHATASE_ACTIVITY	7	Down	0.00097686	0.0241982	0.96759	1		GOMF_ACETYLGALACTOSAMINYLTRANSFERASE_ACTIVITY	31	Up	0.00055286	0.0122858	0.000311631	0.00243108
GOMF_17_BETA_HYDROXYSTEROID_DEHYDROGENASE_NADPPLUS_ACTIVITY	11	Up	0.00100915	0.0244568	0.819447	1		GOMF_XENOBIOTIC_TRANSMEMBRANE_TRANSPORTER_ACTIVITY	25	Up	0.000554494	0.0122858	0.0300391	0.128612
GOMF_GATED_CHANNEL_ACTIVITY	236	Up	0.00101551	0.0244568	4.28238e-06	0.000218152		GOMF_ALDO_KETO_REDUCTASE_NADP_ACTIVITY	24	Up	0.000567655	0.0122858	0.386024	1
GOMF_TRANSMITTER_GATED_CHANNEL_ACTIVITY	29	Up	0.00109209	0.0255903	0.0063831	0.0340563		GOMF_NUCLEOSOME_BINDING	61	Down	0.00056808	0.0122858	7.41734e-05	0.000803854
GOMF_EXTRACELLULAR_LIGAND_GATED_ION_CHANNEL_ACTIVITY	38	Up	0.00120984	0.0279716	0.000848565	0.00603038		GOMF_PASSIVE_TRANSMEMBRANE_TRANSPORTER_ACTIVITY	338	Up	0.000578689	0.0122858	1.59911e-06	7.49421e-05
GOMF_MANNOSYL_OLIGOSACCHARIDE_MANNOSIDASE_ACTIVITY	9	Up	0.00122892	0.0280389	0.994634	1		GOMF_G_RICH_STRAND_TELOMERIC_DNA_BINDING	10	Down	0.00058925	0.0122858	0.901364	1
GOMF_VITAMIN_D_RECEPTOR_BINDING	15	Down	0.00126212	0.0284222	0.199571	0.689355		GOMF_METALLOENDOPEPTIDASE_ACTIVITY	83	Up	0.00059516	0.0122858	3.80041e-06	0.000124338
GOMF_ACETYLGALACTOSAMINYLTRANSFERASE_ACTIVITY	31	Up	0.00135188	0.0299668	0.00655286	0.0345369		GOMF_EXTRACELLULAR_LIGAND_GATED_ION_CHANNEL_ACTIVITY	40	Up	0.000604779	0.0123375	0.00035412	0.00271701
GOMF_ACETYLCHOLINE_GATED_CATION_SELECTIVE_CHANNEL_ACTIVITY	8	Up	0.00136527	0.0299668	0.768535	1		GOMF_SMALL_RIBOSOMAL_SUBUNIT_RRNA_BINDING	9	Down	0.000629135	0.0125393	0.70283	1
GOMF_PHOSPHATIDYLINOSITOL_3_KINASE_REGULATORY_SUBUNIT_BINDING	9	Up	0.00140048	0.0299807	0.742648	1		GOMF_RETINAL_DEHYDROGENASE_ACTIVITY	7	Up	0.000650249	0.0128129	0.955422	1
GOMF_GLUTAMATE_RECEPTOR_BINDING	32	Up	0.00143125	0.0302657	0.000946	0.00661437		GOMF_TRANSCRIPTION_COREPRESSOR_BINDING	43	Down	0.000670279	0.0130592	0.000216932	0.00181701
GOMF_ORGANIC_ACID_TRANSMEMBRANE_TRANSPORTER_ACTIVITY	130	Up	0.00150831	0.0313835	4.01379e-07	8.69988e-05		GOMF_INOSITOL_1_3_4_5_TETRAKISPHOSPHATE_BINDING	4	Up	0.000693502	0.0132961	0.90136	1
GOMF_GLUCURONOSYLTRANSFERASE_ACTIVITY	14	Up	0.00152031	0.0313835	0.145713	0.53193		GOMF_LEUKOTRIENE_C4_SYNTHASE_ACTIVITY	5	Down	0.000730576	0.013648	0.975879	1
GOMF_METALLOPEPTIDASE_ACTIVITY	157	Up	0.00174189	0.0355346	7.21171e-06	0.000255206		GOMF_MONOCARBOXYLIC_ACID_TRANSMEMBRANE_TRANSPORTER_ACTIVITY	43	Up	0.000731985	0.013648	9.28002e-07	5.54881e-05
GOMF_DIACYLGLYCEROL_KINASE_ACTIVITY	10	Up	0.00176551	0.0355977	0.937163	1		GOMF_TRANSMITTER_GATED_CHANNEL_ACTIVITY	30	Up	0.000798518	0.0145751	0.00662589	0.0333991
GOMF_THYROID_HORMONE_RECEPTOR_BINDING	29	Down	0.00192689	0.0379714	0.0523689	0.216725		GOMF_RNA_POLYMERASE_BINDING	56	Down	0.000840994	0.014853	0.000156424	0.00138388
GOMF_POSTSYNAPTIC_NEUROTRANSMITTER_RECEPTOR_ACTIVITY	33	Up	0.00192704	0.0379714	0.000411386	0.00331787		GOMF_CORE_PROMOTER_SEQUENCE_SPECIFIC_DNA_BINDING	39	Down	0.000851346	0.014853	0.000286152	0.00227609
GOMF_RRNA_BINDING	65	Down	0.00200901	0.0384277	1.90613e-05	0.000398221		GOMF_SINGLE_STRANDED_TELOMERIC_DNA_BINDING	12	Down	0.000856573	0.014853	0.907941	1
GOMF_RNA_POLYMERASE_CORE_ENZYME_BINDING	41	Down	0.00203106	0.0384277	0.000202147	0.00192595		GOMF_ACETYLGLUCOSAMINYLTRANSFERASE_ACTIVITY	37	Up	0.000914151	0.0153996	1.79605e-05	0.000305328
GOMF_BILE_ACID_TRANSMEMBRANE_TRANSPORTER_ACTIVITY	12	Up	0.00203785	0.0384277	0.99985	1		GOMF_GLUTAMATE_RECEPTOR_BINDING	33	Up	0.000932215	0.0153996	0.000156266	0.00138388
GOMF_VOLTAGE_GATED_CHANNEL_ACTIVITY	148	Up	0.00206608	0.0384277	3.14586e-06	0.000199208		GOMF_DEATH_RECEPTOR_ACTIVITY	12	Up	0.000949989	0.0153996	0.562855	1
GOMF_GLUCURONOSYL_N_ACETYLGALACTOSAMINYL_PROTEOGLYCAN_4_BETA_N_ACETYLGALACTOSAMINYLTRANSFERASE_ACTIVITY	6	Up	0.00207699	0.0384277	0.649885	1		GOMF_ATPASE_BINDING	78	Down	0.0010223	0.0158273	6.69318e-06	0.00015271
GOMF_NEUROTROPHIN_RECEPTOR_ACTIVITY	5	Up	0.00213953	0.039052	0.999699	1		GOMF_PHOSPHATIDYLINOSITOL_3_KINASE_REGULATORY_SUBUNIT_BINDING	9	Up	0.00103713	0.015915	0.798163	1
GOMF_ATPASE_BINDING	78	Down	0.0021957	0.0392679	1.23014e-05	0.000309853		GOMF_NEUROTROPHIN_RECEPTOR_ACTIVITY	5	Up	0.00105276	0.0160131	0.994183	1
GOMF_NUCLEOSOME_BINDING	61	Down	0.00219665	0.0392679	7.99504e-05	0.00105026		GOMF_HEPARAN_SULFATE_SULFOTRANSFERASE_ACTIVITY	11	Up	0.00107222	0.0160279	0.977266	1
GOMF_RNA_POLYMERASE_II_C_TERMINAL_DOMAIN_PHOSPHOSERINE_BINDING	5	Down	0.00229702	0.0406432	0.504865	1		GOMF_NEUROTRANSMITTER_RECEPTOR_ACTIVITY	54	Up	0.00114451	0.0168184	0.000538761	0.00381559
GOMF_RIBONUCLEOPROTEIN_COMPLEX_BINDING	145	Down	0.00233456	0.0408902	0.00119525	0.00803316		GOMF_BASAL_TRANSCRIPTION_MACHINERY_BINDING	60	Down	0.00124708	0.0178131	2.961e-05	0.000431461
GOMF_MONOCARBOXYLIC_ACID_TRANSMEMBRANE_TRANSPORTER_ACTIVITY	43	Up	0.0023669	0.0410137	1.22418e-05	0.000309853		GOMF_BILE_ACID_TRANSMEMBRANE_TRANSPORTER_ACTIVITY	12	Up	0.00124915	0.0178131	0.998628	1
GOMF_NADPLUS_ADP_RIBOSYLTRANSFERASE_ACTIVITY	27	Down	0.00238892	0.0410137	0.00846119	0.0428997		GOMF_SYMPORTER_ACTIVITY	103	Up	0.00125328	0.0178131	5.49336e-07	4.14152e-05
GOMF_NEUROTRANSMITTER_RECEPTOR_ACTIVITY	52	Up	0.00256042	0.0424116	3.13901e-05	0.000566984		GOMF_LYSINE_ACETYLATED_HISTONE_BINDING	21	Down	0.00135881	0.0186998	0.377805	1
GOMF_SYMPORTER_ACTIVITY	103	Up	0.00261336	0.0424116	7.8458e-07	9.9967e-05		GOMF_ACETYLCHOLINE_GATED_CATION_SELECTIVE_CHANNEL_ACTIVITY	8	Up	0.0015133	0.0201669	0.729096	1
GOMF_ARYLESTERASE_ACTIVITY	5	Up	0.00265445	0.0424116	1	1		GOMF_MDM2_MDM4_FAMILY_PROTEIN_BINDING	10	Down	0.00151893	0.0201669	0.45074	1
GOMF_CARBOHYDRATE_CATION_SYMPORTER_ACTIVITY	13	Up	0.00265847	0.0424116	0.92348	1		GOMF_VITAMIN_D_RECEPTOR_BINDING	15	Down	0.00171434	0.0216983	0.27498	0.897958
GOMF_HEPARAN_SULFATE_SULFOTRANSFERASE_ACTIVITY	11	Up	0.00272008	0.0424116	0.998687	1		GOMF_RIBONUCLEOPROTEIN_COMPLEX_BINDING	145	Down	0.00173563	0.0218085	0.00052129	0.00374598
GOMF_LYSINE_ACETYLATED_HISTONE_BINDING	21	Down	0.00275043	0.0424116	0.333044	1		GOMF_GLUCURONOSYL_N_ACETYLGALACTOSAMINYL_PROTEOGLYCAN_4_BETA_N_ACETYLGALACTOSAMINYLTRANSFERASE_ACTIVITY	6	Up	0.001811	0.0224306	0.605009	1
GOMF_MYOSIN_LIGHT_CHAIN_BINDING	7	Up	0.00277106	0.0424116	0.999949	1		GOMF_RNA_POLYMERASE_II_CTD_HEPTAPEPTIDE_REPEAT_PHOSPHATASE_ACTIVITY	7	Down	0.00183096	0.0225169	0.987842	1
GOMF_CORE_PROMOTER_SEQUENCE_SPECIFIC_DNA_BINDING	40	Down	0.00277267	0.0424116	0.000738646	0.00550302		GOMF_ACETYLTRANSFERASE_ACTIVITY	75	Down	0.0018963	0.0229943	0.000101668	0.00103095
GOMF_FATZ_BINDING	5	Down	0.00277846	0.0424116	0.832395	1		GOMF_N_ACYLTRANSFERASE_ACTIVITY	76	Down	0.00220652	0.0258521	0.000375632	0.00283194
GOMF_NEUREXIN_FAMILY_PROTEIN_BINDING	14	Up	0.0027826	0.0424116	0.730937	1		GOMF_MYOSIN_LIGHT_CHAIN_BINDING	7	Up	0.00223905	0.0259663	0.999639	1
GOMF_TELOMERIC_DNA_BINDING	37	Down	0.00280622	0.0424116	0.0174616	0.0811134		GOMF_MRNA_5_UTR_BINDING	24	Down	0.00236394	0.0269676	0.0417262	0.171453
GOMF_PHOSPHOLIPASE_C_ACTIVITY	23	Up	0.00281277	0.0424116	0.00732181	0.0381262		GOMF_MELANOCORTIN_RECEPTOR_BINDING	4	Up	0.00239653	0.0271607	0.955133	1
GOMF_UDP_GLYCOSYLTRANSFERASE_ACTIVITY	110	Up	0.00289756	0.0433135	3.85023e-05	0.000670224		GOMF_RNA_STEM_LOOP_BINDING	15	Down	0.00243908	0.0274103	0.824459	1
GOMF_RNA_STEM_LOOP_BINDING	15	Down	0.00326833	0.0468564	0.75976	1		GOMF_RRNA_BINDING	65	Down	0.00246145	0.0274103	2.34982e-05	0.000377277
GOMF_CHOLINE_TRANSMEMBRANE_TRANSPORTER_ACTIVITY	6	Up	0.00329216	0.0468564	1	1		GOMF_G_PROTEIN_COUPLED_OPIOID_RECEPTOR_ACTIVITY	3	Up	0.00259511	0.0283014	1	1
GOMF_BASAL_TRANSCRIPTION_MACHINERY_BINDING	60	Down	0.0032967	0.0468564	0.000136574	0.00149624		GOMF_17_BETA_HYDROXYSTEROID_DEHYDROGENASE_NADPPLUS_ACTIVITY	11	Up	0.0029002	0.0299342	0.869638	1
GOMF_HISTONE_KINASE_ACTIVITY	16	Down	0.00341062	0.0473121	0.960533	1		GOMF_FATZ_BINDING	5	Down	0.00322023	0.0320913	0.848585	1
GOMF_HISTONE_ACETYLTRANSFERASE_BINDING	21	Down	0.00352365	0.0474348	0.181854	0.643541		GOMF_PHOSPHOLIPASE_C_ACTIVITY	24	Up	0.00355826	0.0344694	0.00180564	0.010686
GOMF_RNA_POLYMERASE_BINDING	56	Down	0.00356815	0.0474348	0.000171635	0.00171043		GOMF_CARBOHYDRATE_CATION_SYMPORTER_ACTIVITY	13	Up	0.00369833	0.0356272	0.88842	1
GOMF_MRNA_5_UTR_BINDING	24	Down	0.0035836	0.0474348	0.0551918	0.225714		GOMF_METALLOPEPTIDASE_ACTIVITY	156	Up	0.00426185	0.0384689	1.69208e-05	0.000299394
GOMF_ACETYLGLUCOSAMINYLTRANSFERASE_ACTIVITY	37	Up	0.00372759	0.048967	0.00633278	0.0338921		GOMF_DAMAGED_DNA_BINDING	67	Down	0.00484773	0.0418207	0.00347907	0.0189113
GOMF_XENOBIOTIC_TRANSMEMBRANE_TRANSPORTER_ACTIVITY	27	Up	0.00376724	0.0489852	0.059414	0.242409		GOMF_HISTONE_ACETYLTRANSFERASE_BINDING	21	Down	0.00492009	0.0420268	0.0529821	0.207853
GOMF_DEATH_RECEPTOR_ACTIVITY	12	Up	0.00378548	0.0489852	0.612533	1		GOMF_LYSOPHOSPHATIDIC_ACID_PHOSPHATASE_ACTIVITY	5	Up	0.00524349	0.0437125	1	1
GOMF_LEUKOTRIENE_C4_SYNTHASE_ACTIVITY	5	Down	0.00382148	0.0490848	0.922372	1		GOMF_NADPLUS_ADP_RIBOSYLTRANSFERASE_ACTIVITY	27	Down	0.00533203	0.0440273	0.00629706	0.0318341
GOMF_PASSIVE_TRANSMEMBRANE_TRANSPORTER_ACTIVITY	338	Up	0.00388223	0.0494984	3.33163e-06	0.000199208		GOMF_MANNOSYL_OLIGOSACCHARIDE_MANNOSIDASE_ACTIVITY	9	Up	0.00559729	0.0459986	0.999618	1

## Sheet: Muscle Group Comparisons 5 of 6
Additional File 5
Muscle RT-AS≥10 (n=11) vs RT (n=17); Sequencing CoolMPS	NGenes	Direction	PValue	FDR	PValue.Mixed	FDR.Mixed		MUSCLE RT-AS≥10 (n=11) vs RT (n=17); Sequencing MGI Standard Reagents	NGenes	Direction	PValue	FDR	PValue.Mixed	FDR.Mixed
no overlapping gene sets with FDR < 0.05								no overlapping gene sets with FDR < 0.05

## Sheet: Muscle Group Comparisons 6 of 6
Additional File 5
MUSCLE RT-AS≤2 (n=15) vs RT-AS≥10 (n=11); Sequencing CoolMPS	NGenes	Direction	PValue	FDR	PValue.Mixed	FDR.Mixed		MUSCLE RT-AS≤2 (n=15) vs RT-AS≥10 (n=11); Sequencing MGI Standard Reagents	NGenes	Direction	PValue	FDR	PValue.Mixed	FDR.Mixed
GOMF_SEQUENCE_SPECIFIC_SINGLE_STRANDED_DNA_BINDING	14	Down	4.41698e-06	0.00765904	0.49693	1		GOMF_SEQUENCE_SPECIFIC_SINGLE_STRANDED_DNA_BINDING	14	Down	5.52422e-06	0.00745364	0.661606	1
GOMF_C2H2_ZINC_FINGER_DOMAIN_BINDING	13	Down	2.01302e-05	0.0133939	0.449315	1		GOMF_G_RICH_STRAND_TELOMERIC_DNA_BINDING	10	Down	1.67778e-05	0.00745364	0.838986	1
GOMF_G_RICH_STRAND_TELOMERIC_DNA_BINDING	10	Down	2.31729e-05	0.0133939	0.751406	1		GOMF_CHROMATIN_DNA_BINDING	90	Down	1.71941e-05	0.00745364	5.6044e-06	0.00211053
GOMF_RETINAL_DEHYDROGENASE_ACTIVITY	7	Up	5.05606e-05	0.021918	0.821674	1		GOMF_C2H2_ZINC_FINGER_DOMAIN_BINDING	13	Down	0.000123835	0.0212652	0.295522	1
GOMF_SINGLE_STRANDED_TELOMERIC_DNA_BINDING	12	Down	8.25313e-05	0.0286218	0.745205	1		GOMF_SINGLE_STRANDED_TELOMERIC_DNA_BINDING	12	Down	0.000147164	0.0212652	0.826145	1
GOMF_CHROMATIN_DNA_BINDING	91	Down	0.000141221	0.035538	1.70239e-05	0.00590389		GOMF_RETINAL_DEHYDROGENASE_ACTIVITY	7	Up	0.000355097	0.044916	0.971782	1
GOMF_NUCLEAR_RECEPTOR_ACTIVITY	44	Down	0.000143464	0.035538	0.00145895	0.0265817		GOMF_NUCLEAR_RECEPTOR_ACTIVITY	44	Down	0.000416829	0.044916	0.0054263	0.0514164
GOMF_MRNA_3_UTR_AU_RICH_REGION_BINDING	23	Down	0.000220178	0.0477236	0.00227757	0.0317219		GOMF_MRNA_3_UTR_AU_RICH_REGION_BINDING	23	Down	0.000508752	0.0464303	0.0108675	0.0801883
