# Supplementary material for: An observational human study investigating the effect of anabolic androgenic steroid use on the transcriptome of skeletal muscle and whole blood using RNA-Seq
Source: BMC Med Genomics. 2023 May 3;16:94. doi: 10.1186/s12920-023-01512-z (PMC10157927; doi:10.1186/s12920-023-01512-z)
Supplement: Supplementary file 6 — Supplementary Material 6 [file 12920_2023_1512_MOESM6_ESM.xlsx]

## Sheet: Muscle RP Visits Comparison
Additional File 6
MUSCLE RP Visit 2 (n=3) vs Visit 1 (n=3); Sequencing CoolMPS	NGenes	Direction	PValue	FDR	PValue.Mixed	FDR.Mixed		MUSCLE RP Visit 2 (n=3) vs RP Visit 1 (n=3); Sequencing MGI Standard Reagents	NGenes	Direction	PValue	FDR	PValue.Mixed	FDR.Mixed
no pathways with FDR < 0.05								no pathways with FDR < 0.05

## Sheet: Muscle Group Comparisons 1 of 6
Additional File 6
MUSCLE RT (n=17) vs C (n=5); Sequencing CoolMPS	NGenes	Direction	PValue	FDR	PValue.Mixed	FDR.Mixed		MUSCLE RT (n=17) vs C (n=5); Sequencing MGI Standard Reagents	NGenes	Direction	PValue	FDR	PValue.Mixed	FDR.Mixed
no pathways with FDR < 0.05								no pathways with FDR < 0.05

## Sheet: Muscle Group Comparisons 2 of 6
Additional File 6
MUSCLE RT-AS≤2 (n=15) vs C (n=5); Sequencing CoolMPS	NGenes	Direction	PValue	FDR	PValue.Mixed	FDR.Mixed		MUSCLE RT-AS≤2 (n=15) vs C (n=5); Sequencing MGI Standard Reagents	NGenes	Direction	PValue	FDR	PValue.Mixed	FDR.Mixed
KEGG_SPLICEOSOME	126	Down	0.000143248	0.0191294	2.85065e-05	0.00265111		KEGG_SPLICEOSOME	126	Down	0.000106552	0.0198186	6.53746e-06	0.0010561

## Sheet: Muscle Group Comparisons 3 of 6
Additional File 6
MUSCLE RT-AS≥10 (n=11) vs C (n=5); Sequencing CoolMPS	NGenes	Direction	PValue	FDR	PValue.Mixed	FDR.Mixed		MUSCLE RT-AS≥10 (n=11) vs C (n=5); Sequencing MGI Standard Reagents	NGenes	Direction	PValue	FDR	PValue.Mixed	FDR.Mixed
no pathways with FDR < 0.05								no pathways with FDR < 0.05

## Sheet: Muscle Group Comparisons 4 of 6
Additional File 6
MUSCLE RT-AS≤2 (n=15) vs RT (n=17); Sequencing CoolMPS	NGenes	Direction	PValue	FDR	PValue.Mixed	FDR.Mixed		MUSCLE RT-AS≤2 (n=15) vs RT (n=17); Sequencing MGI Standard Reagents	NGenes	Direction	PValue	FDR	PValue.Mixed	FDR.Mixed
KEGG_STEROID_HORMONE_BIOSYNTHESIS	23	Up	4.69778e-05	0.00856835	0.0969967	0.152893		KEGG_STEROID_HORMONE_BIOSYNTHESIS	23	Up	4.8592e-06	0.000903812	0.0996606	0.150394
KEGG_NUCLEOTIDE_EXCISION_REPAIR	44	Down	9.58658e-05	0.00856835	0.000735352	0.00253288		KEGG_GLYCOSAMINOGLYCAN_BIOSYNTHESIS_HEPARAN_SULFATE	23	Up	4.08589e-05	0.00379988	0.0489447	0.0784803
KEGG_RIBOSOME	85	Down	0.000173807	0.00856835	4.11968e-06	0.000101924		KEGG_PHOSPHATIDYLINOSITOL_SIGNALING_SYSTEM	70	Up	7.84678e-05	0.00448025	2.12828e-07	1.9793e-05
KEGG_ASCORBATE_AND_ALDARATE_METABOLISM	6	Down	0.000190309	0.00856835	0.984069	1		KEGG_RIBOSOME	85	Down	9.63494e-05	0.00448025	2.44014e-06	3.78221e-05
KEGG_PHOSPHATIDYLINOSITOL_SIGNALING_SYSTEM	70	Up	0.000230332	0.00856835	9.24228e-06	0.000156279		KEGG_ASCORBATE_AND_ALDARATE_METABOLISM	6	Down	0.000396312	0.0124953	0.982685	1
KEGG_SPHINGOLIPID_METABOLISM	34	Up	0.000641942	0.0199002	0.000622108	0.00226886		KEGG_GLYCOSAMINOGLYCAN_BIOSYNTHESIS_CHONDROITIN_SULFATE	20	Up	0.000446122	0.0124953	0.0358888	0.0595064
KEGG_TAURINE_AND_HYPOTAURINE_METABOLISM	7	Up	0.000811941	0.0215744	0.715755	0.832066		KEGG_SPHINGOLIPID_METABOLISM	34	Up	0.000496155	0.0124953	0.00377508	0.00911903
KEGG_SPLICEOSOME	126	Down	0.00134193	0.0260733	0.00120486	0.00350162		KEGG_NUCLEOTIDE_EXCISION_REPAIR	44	Down	0.000658544	0.0124953	0.000225802	0.000954528
KEGG_LIMONENE_AND_PINENE_DEGRADATION	10	Down	0.00136667	0.0260733	0.646057	0.765393		KEGG_SPLICEOSOME	126	Down	0.000670458	0.0124953	0.00028903	0.00114382
KEGG_GLYCOSAMINOGLYCAN_BIOSYNTHESIS_CHONDROITIN_SULFATE	20	Up	0.0014917	0.0260733	0.0640874	0.103654		KEGG_DNA_REPLICATION	36	Down	0.00145437	0.0208279	0.00596678	0.0130567
KEGG_DNA_REPLICATION	36	Down	0.00168215	0.0260733	0.0058184	0.012298		KEGG_TAURINE_AND_HYPOTAURINE_METABOLISM	7	Up	0.0026001	0.0345442	0.743688	0.881057
KEGG_GLYCOSAMINOGLYCAN_BIOSYNTHESIS_HEPARAN_SULFATE	23	Up	0.00232631	0.0332841	0.300226	0.404653		KEGG_LIMONENE_AND_PINENE_DEGRADATION	10	Down	0.00321263	0.0398366	0.789495	0.92356

## Sheet: Muscle Group Comparisons 5 of 6
Additional File 6
Muscle RT-AS≥10 (n=11) vs RT (n=17); Sequencing CoolMPS	NGenes	Direction	PValue	FDR	PValue.Mixed	FDR.Mixed		MUSCLE RT-AS≥10 (n=11) vs RT (n=17); Sequencing MGI Standard Reagents	NGenes	Direction	PValue	FDR	PValue.Mixed	FDR.Mixed
KEGG_VALINE_LEUCINE_AND_ISOLEUCINE_BIOSYNTHESIS	10	Down	0.000166407	0.0236408	0.873815	1		KEGG_VALINE_LEUCINE_AND_ISOLEUCINE_BIOSYNTHESIS	10	Down	0.000143231	0.0266409	0.887598	1
KEGG_CELL_CYCLE	119	Down	0.000381303	0.0236408	0.00718623	0.0756588		KEGG_CELL_CYCLE	119	Down	0.000492336	0.0457872	0.00507607	0.0674393

## Sheet: Muscle Group Comparisons 6 of 6
Additional File 6
MUSCLE RT-AS≤2 (n=15) vs RT-AS≥10 (n=11); Sequencing CoolMPS	NGenes	Direction	PValue	FDR	PValue.Mixed	FDR.Mixed		MUSCLE RT-AS≤2 (n=15) vs RT-AS≥10 (n=11); Sequencing MGI Standard Reagents	NGenes	Direction	PValue	FDR	PValue.Mixed	FDR.Mixed
no pathways with FDR < 0.05								no pathways with FDR < 0.05
