# Supplementary material for: An observational human study investigating the effect of anabolic androgenic steroid use on the transcriptome of skeletal muscle and whole blood using RNA-Seq
Source: BMC Med Genomics. 2023 May 3;16:94. doi: 10.1186/s12920-023-01512-z (PMC10157927; doi:10.1186/s12920-023-01512-z)
Supplement: Supplementary file 7 — Supplementary Material 7 [file 12920_2023_1512_MOESM7_ESM.xlsx]

## Sheet: Muscle RP Visits Comparison
Additional File 7
MUSCLE RP Visit 2 (n=3) vs Visit 1 (n=3); Sequencing CoolMPS	NGenes	Direction	PValue	FDR	PValue.Mixed	FDR.Mixed		MUSCLE RP Visit 2 (n=3) vs RP Visit 1 (n=3); Sequencing MGI Standard Reagents	NGenes	Direction	PValue	FDR	PValue.Mixed	FDR.Mixed
no overlapping pathways with FDR < 0.05								no overlapping pathways with FDR < 0.05

## Sheet: Muscle Group Comparisons 1 of 6
Additional File 7
MUSCLE RT (n=17) vs C (n=5); Sequencing CoolMPS	NGenes	Direction	PValue	FDR	PValue.Mixed	FDR.Mixed		MUSCLE RT (n=17) vs C (n=5); Sequencing MGI Standard Reagents	NGenes	Direction	PValue	FDR	PValue.Mixed	FDR.Mixed
no overlapping pathways with FDR < 0.05								no overlapping pathways with FDR < 0.05

## Sheet: Muscle Group Comparisons 2 of 6
Additional File 7
MUSCLE RT-AS≤2 (n=15) vs C (n=5); Sequencing CoolMPS	NGenes	Direction	PValue	FDR	PValue.Mixed	FDR.Mixed		MUSCLE RT-AS≤2 (n=15) vs C (n=5); Sequencing MGI Standard Reagents	NGenes	Direction	PValue	FDR	PValue.Mixed	FDR.Mixed
no overlapping pathways with FDR < 0.05								no overlapping pathways with FDR < 0.05

## Sheet: Muscle Group Comparisons 3 of 6
Additional File 7
MUSCLE RT-AS≥10 (n=11) vs C (n=5); Sequencing CoolMPS	NGenes	Direction	PValue	FDR	PValue.Mixed	FDR.Mixed		MUSCLE RT-AS≥10 (n=11) vs C (n=5); Sequencing MGI Standard Reagents	NGenes	Direction	PValue	FDR	PValue.Mixed	FDR.Mixed
no overlapping pathways with FDR < 0.05								no overlapping pathways with FDR < 0.05

## Sheet: Muscle Group Comparisons 4 of 6
Additional File 7
MUSCLE RT-AS≤2 (n=15) vs RT (n=17); Sequencing CoolMPS	NGenes	Direction	PValue	FDR	PValue.Mixed	FDR.Mixed		MUSCLE RT-AS≤2 (n=15) vs RT (n=17); Sequencing MGI Standard Reagents	NGenes	Direction	PValue	FDR	PValue.Mixed	FDR.Mixed
REACTOME_ESTROGEN_BIOSYNTHESIS	5	Up	8.81541e-06	0.0142104	1	1		REACTOME_HIGHLY_CALCIUM_PERMEABLE_NICOTINIC_ACETYLCHOLINE_RECEPTORS	2	Up	2.41321e-05	0.0150342	1	1
REACTOME_HIGHLY_CALCIUM_PERMEABLE_POSTSYNAPTIC_NICOTINIC_ACETYLCHOLINE_RECEPTORS	3	Up	1.98376e-05	0.0159891	1	1		REACTOME_ESTROGEN_BIOSYNTHESIS	5	Up	3.42478e-05	0.0150342	1	1
REACTOME_REGULATION_OF_GENE_EXPRESSION_BY_HYPOXIA_INDUCIBLE_FACTOR	9	Down	5.08164e-05	0.0202864	0.806717	1		REACTOME_NONSENSE_MEDIATED_DECAY_NMD	113	Down	4.99172e-05	0.0150342	6.75958e-07	6.76223e-05
REACTOME_HIGHLY_CALCIUM_PERMEABLE_NICOTINIC_ACETYLCHOLINE_RECEPTORS	2	Up	5.65346e-05	0.0202864	1	1		REACTOME_FOXO_MEDIATED_TRANSCRIPTION	59	Down	7.08784e-05	0.0150342	2.88246e-05	0.000540294
REACTOME_TRANSCRIPTIONAL_ACTIVATION_OF_MITOCHONDRIAL_BIOGENESIS	55	Down	7.79896e-05	0.0202864	8.46778e-06	0.000279711		REACTOME_SPHINGOLIPID_METABOLISM	82	Up	7.61554e-05	0.0150342	1.02425e-06	6.76223e-05
REACTOME_TRANSCRIPTIONAL_REGULATION_OF_WHITE_ADIPOCYTE_DIFFERENTIATION	81	Down	7.99283e-05	0.0202864	0.000211218	0.00309531		REACTOME_INFLUENZA_INFECTION	153	Down	8.54059e-05	0.0150342	3.31663e-07	5.57901e-05
REACTOME_NONSENSE_MEDIATED_DECAY_NMD	113	Down	0.000105253	0.0202864	1.52255e-06	0.000163623		REACTOME_AMPK_INHIBITS_CHREBP_TRANSCRIPTIONAL_ACTIVATION_ACTIVITY	8	Down	9.29617e-05	0.0150342	0.810591	1
REACTOME_POLB_DEPENDENT_LONG_PATCH_BASE_EXCISION_REPAIR	8	Down	0.000115123	0.0202864	0.495804	0.997797		REACTOME_FOXO_MEDIATED_TRANSCRIPTION_OF_OXIDATIVE_STRESS_METABOLIC_AND_NEURONAL_GENES	24	Down	0.000107941	0.0150342	0.056958	0.1716
REACTOME_INFLUENZA_INFECTION	153	Down	0.00012207	0.0202864	6.92162e-07	0.000111577		REACTOME_EUKARYOTIC_TRANSLATION_INITIATION	117	Down	0.000116589	0.0150342	1.48458e-06	7.25738e-05
REACTOME_FOXO_MEDIATED_TRANSCRIPTION_OF_CELL_DEATH_GENES	16	Down	0.000169389	0.0202864	0.200871	0.491357		REACTOME_EUKARYOTIC_TRANSLATION_ELONGATION	91	Down	0.000120756	0.0150342	2.92678e-06	0.000100382
REACTOME_FOXO_MEDIATED_TRANSCRIPTION	58	Down	0.000180072	0.0202864	7.02278e-06	0.000263273		REACTOME_NEUREXINS_AND_NEUROLIGINS	48	Up	0.00012252	0.0150342	9.82426e-06	0.000251376
REACTOME_NADE_MODULATES_DEATH_SIGNALLING	6	Up	0.000192104	0.0202864	0.970698	1		REACTOME_RESPONSE_OF_EIF2AK4_GCN2_TO_AMINO_ACID_DEFICIENCY	99	Down	0.000132279	0.0150342	7.21768e-07	6.76223e-05
REACTOME_DUAL_INCISION_IN_TC_NER	65	Down	0.000207164	0.0202864	0.00065597	0.00626931		REACTOME_RRNA_PROCESSING	198	Down	0.000144195	0.0150342	8.93222e-08	3.41568e-05
REACTOME_EUKARYOTIC_TRANSLATION_ELONGATION	91	Down	0.000222926	0.0202864	5.39794e-06	0.000221686		REACTOME_HDR_THROUGH_MMEJ_ALT_NHEJ	10	Down	0.00016769	0.0150342	0.836314	1
REACTOME_HDR_THROUGH_MMEJ_ALT_NHEJ	10	Down	0.000241326	0.0202864	0.95122	1		REACTOME_THE_ACTIVATION_OF_ARYLSULFATASES	11	Up	0.000190746	0.0150342	0.541158	1
REACTOME_CHROMATIN_MODIFYING_ENZYMES	252	Down	0.000243202	0.0202864	0.00180759	0.0131848		REACTOME_SUMOYLATION	177	Down	0.000206534	0.0150342	1.07269e-05	0.000266028
REACTOME_RESPONSE_OF_EIF2AK4_GCN2_TO_AMINO_ACID_DEFICIENCY	99	Down	0.000251802	0.0202864	1.85481e-06	0.000167645		REACTOME_RECOGNITION_OF_DNA_DAMAGE_BY_PCNA_CONTAINING_REPLICATION_COMPLEX	30	Down	0.000219577	0.0150342	0.0391712	0.125449
REACTOME_DUAL_INCISION_IN_GG_NER	41	Down	0.000260513	0.0202864	0.00026891	0.00346786		REACTOME_GAP_FILLING_DNA_REPAIR_SYNTHESIS_AND_LIGATION_IN_GG_NER	25	Down	0.000220171	0.0150342	0.244976	0.553083
REACTOME_SRP_DEPENDENT_COTRANSLATIONAL_PROTEIN_TARGETING_TO_MEMBRANE	110	Down	0.000266657	0.0202864	2.22394e-06	0.000167645		REACTOME_NUCLEAR_EVENTS_STIMULATED_BY_ALK_SIGNALING_IN_CANCER	19	Down	0.000223277	0.0150342	0.170114	0.409831
REACTOME_EUKARYOTIC_TRANSLATION_INITIATION	117	Down	0.000286958	0.0202864	3.4785e-06	0.000205067		REACTOME_HIGHLY_CALCIUM_PERMEABLE_POSTSYNAPTIC_NICOTINIC_ACETYLCHOLINE_RECEPTORS	3	Up	0.00022665	0.0150342	1	1
REACTOME_HEME_SIGNALING	46	Down	0.000302457	0.0202864	9.90696e-06	0.000308799		REACTOME_CHROMATIN_MODIFYING_ENZYMES	254	Down	0.000232076	0.0150342	0.00281727	0.0154998
REACTOME_NUCLEAR_EVENTS_STIMULATED_BY_ALK_SIGNALING_IN_CANCER	19	Down	0.000326899	0.0202864	0.22521	0.53388		REACTOME_SRP_DEPENDENT_COTRANSLATIONAL_PROTEIN_TARGETING_TO_MEMBRANE	110	Down	0.000242431	0.0150342	1.29138e-06	6.78443e-05
REACTOME_NUCLEOTIDE_EXCISION_REPAIR	110	Down	0.000327797	0.0202864	0.000526216	0.00547265		REACTOME_GLOBAL_GENOME_NUCLEOTIDE_EXCISION_REPAIR_GG_NER	84	Down	0.000242487	0.0150342	0.000100046	0.00134993
REACTOME_ACTIVATION_OF_TRKA_RECEPTORS	6	Up	0.000332468	0.0202864	1	1		REACTOME_SELENOAMINO_ACID_METABOLISM	114	Down	0.000265715	0.0156285	5.02514e-07	6.23118e-05
REACTOME_AMPK_INHIBITS_CHREBP_TRANSCRIPTIONAL_ACTIVATION_ACTIVITY	8	Down	0.000337151	0.0202864	0.908519	1		REACTOME_POLB_DEPENDENT_LONG_PATCH_BASE_EXCISION_REPAIR	8	Down	0.000271462	0.0156285	0.483962	0.976404
REACTOME_RESOLUTION_OF_AP_SITES_VIA_THE_MULTIPLE_NUCLEOTIDE_PATCH_REPLACEMENT_PATHWAY	25	Down	0.000339785	0.0202864	0.0126332	0.0568845		REACTOME_DNA_REPAIR	318	Down	0.000286164	0.0159068	0.000675117	0.00530872
REACTOME_GLOBAL_GENOME_NUCLEOTIDE_EXCISION_REPAIR_GG_NER	84	Down	0.000375455	0.0211035	0.00045454	0.00498448		REACTOME_NCAM1_INTERACTIONS	37	Up	0.0003086	0.0161113	0.000510364	0.00442315
REACTOME_RRNA_PROCESSING	198	Down	0.000387803	0.0211035	6.10226e-07	0.000109298		REACTOME_RESOLUTION_OF_AP_SITES_VIA_THE_MULTIPLE_NUCLEOTIDE_PATCH_REPLACEMENT_PATHWAY	25	Down	0.000309832	0.0161113	0.023842	0.084099
REACTOME_FORMATION_OF_INCISION_COMPLEX_IN_GG_NER	43	Down	0.000417212	0.0211035	0.000267868	0.00346786		REACTOME_FOXO_MEDIATED_TRANSCRIPTION_OF_CELL_DEATH_GENES	16	Down	0.000332905	0.0163382	0.270446	0.602985
REACTOME_SELENOAMINO_ACID_METABOLISM	114	Down	0.000424451	0.0211035	9.665e-07	0.000141636		REACTOME_NUCLEOTIDE_EXCISION_REPAIR	110	Down	0.000334466	0.0163382	9.97467e-05	0.00134993
REACTOME_CIRCADIAN_CLOCK	67	Down	0.000430631	0.0211035	1.31121e-05	0.000377442		REACTOME_METABOLISM_OF_RNA	653	Down	0.000348151	0.0163557	9.70527e-07	6.76223e-05
REACTOME_IONOTROPIC_ACTIVITY_OF_KAINATE_RECEPTORS	9	Up	0.00043202	0.0211035	0.52885	1		REACTOME_CELLULAR_RESPONSE_TO_STARVATION	152	Down	0.000355117	0.0163557	2.47595e-07	5.57723e-05
REACTOME_REGULATION_OF_FOXO_TRANSCRIPTIONAL_ACTIVITY_BY_ACETYLATION	10	Down	0.000459649	0.0217928	0.405616	0.851372		REACTOME_ACTIVATED_NTRK2_SIGNALS_THROUGH_CDK5	6	Up	0.000395649	0.0172374	0.998379	1
REACTOME_HATS_ACETYLATE_HISTONES	126	Down	0.000507552	0.0228048	0.00805277	0.0397877		REACTOME_TRANSCRIPTIONAL_ACTIVATION_OF_MITOCHONDRIAL_BIOGENESIS	55	Down	0.000415396	0.0172593	1.20831e-05	0.00029394
REACTOME_WNT_MEDIATED_ACTIVATION_OF_DVL	7	Down	0.000521287	0.0228048	0.946153	1		REACTOME_MRNA_SPLICING	188	Down	0.000424835	0.0172593	0.000108721	0.00142487
REACTOME_MITOCHONDRIAL_CALCIUM_ION_TRANSPORT	23	Down	0.000552532	0.023439	0.0355487	0.1265		REACTOME_TRANSCRIPTIONAL_REGULATION_OF_WHITE_ADIPOCYTE_DIFFERENTIATION	81	Down	0.000440545	0.0172593	0.000936645	0.00671054
REACTOME_RECOGNITION_OF_DNA_DAMAGE_BY_PCNA_CONTAINING_REPLICATION_COMPLEX	30	Down	0.00059603	0.0241571	0.019057	0.0779691		REACTOME_RELEASE_OF_HH_NP_FROM_THE_SECRETING_CELL	5	Up	0.000444517	0.0172593	1	1
REACTOME_CELLULAR_RESPONSE_TO_STARVATION	152	Down	0.000599431	0.0241571	5.5447e-07	0.000109298		REACTOME_ACTIVATION_OF_THE_MRNA_UPON_BINDING_OF_THE_CAP_BINDING_COMPLEX_AND_EIFS_AND_SUBSEQUENT_BINDING_TO_43S	59	Down	0.000449685	0.0172593	6.63357e-06	0.000184368
REACTOME_TRANSCRIPTIONAL_REGULATION_BY_THE_AP_2_TFAP2_FAMILY_OF_TRANSCRIPTION_FACTORS	33	Down	0.000632996	0.0248875	0.0011283	0.009186		REACTOME_REGULATION_OF_EXPRESSION_OF_SLITS_AND_ROBOS	162	Down	0.000574339	0.021531	1.79167e-06	7.62217e-05
REACTOME_DNA_REPAIR	316	Down	0.000701903	0.0269397	0.00148137	0.011264		REACTOME_DNA_DAMAGE_RECOGNITION_IN_GG_NER	38	Down	0.000589662	0.0216031	0.000919956	0.0066204
REACTOME_METABOLISM_OF_RNA	653	Down	0.000746151	0.027972	6.26499e-06	0.000240456		REACTOME_REGULATION_OF_FOXO_TRANSCRIPTIONAL_ACTIVITY_BY_ACETYLATION	10	Down	0.000612315	0.0219345	0.488626	0.982125
REACTOME_TRANSCRIPTION_COUPLED_NUCLEOTIDE_EXCISION_REPAIR_TC_NER	78	Down	0.000803806	0.0287683	0.00237308	0.015873		REACTOME_DUAL_INCISION_IN_GG_NER	41	Down	0.000689847	0.0225021	2.50422e-05	0.0005046
REACTOME_FOXO_MEDIATED_TRANSCRIPTION_OF_OXIDATIVE_STRESS_METABOLIC_AND_NEURONAL_GENES	23	Down	0.000819137	0.0287683	0.0946997	0.277052		REACTOME_WNT_MEDIATED_ACTIVATION_OF_DVL	7	Down	0.000704543	0.0225021	0.995505	1
REACTOME_RELEASE_OF_HH_NP_FROM_THE_SECRETING_CELL	6	Up	0.00082093	0.0287683	1	1		REACTOME_MITOCHONDRIAL_CALCIUM_ION_TRANSPORT	23	Down	0.000704908	0.0225021	0.0526456	0.161034
REACTOME_EFFECTS_OF_PIP2_HYDROLYSIS	25	Up	0.000846123	0.0290202	0.0206015	0.0828168		REACTOME_IONOTROPIC_ACTIVITY_OF_KAINATE_RECEPTORS	9	Up	0.000705127	0.0225021	0.815396	1
REACTOME_SUMOYLATION	178	Down	0.000897306	0.0301345	9.11699e-05	0.0016513		REACTOME_O_LINKED_GLYCOSYLATION	88	Up	0.000710393	0.0225021	1.22883e-06	6.78443e-05
REACTOME_EPIGENETIC_REGULATION_OF_GENE_EXPRESSION	131	Down	0.00094185	0.0304239	0.00123839	0.00969072		REACTOME_PROCESSING_OF_CAPPED_INTRON_CONTAINING_PRE_MRNA	239	Down	0.000711914	0.0225021	0.000141797	0.00168071
REACTOME_REGULATION_OF_EXPRESSION_OF_SLITS_AND_ROBOS	162	Down	0.000959436	0.0304239	3.90429e-06	0.000205067		REACTOME_EFFECTS_OF_PIP2_HYDROLYSIS	25	Up	0.000726033	0.022507	0.00558042	0.0269331
REACTOME_REGULATION_OF_GENE_EXPRESSION_IN_EARLY_PANCREATIC_PRECURSOR_CELLS	2	Up	0.000963996	0.0304239	1	1		REACTOME_PREVENTION_OF_PHAGOSOMAL_LYSOSOMAL_FUSION	9	Down	0.000771667	0.0230341	0.806676	1
REACTOME_ACETYLCHOLINE_BINDING_AND_DOWNSTREAM_EVENTS	6	Up	0.000991371	0.0304239	0.763401	1		REACTOME_ACTIVATION_OF_TRKA_RECEPTORS	6	Up	0.000781197	0.0230341	0.999912	1
REACTOME_MITOCHONDRIAL_BIOGENESIS	94	Down	0.00100067	0.0304239	5.09591e-05	0.00105315		REACTOME_PRESYNAPTIC_NICOTINIC_ACETYLCHOLINE_RECEPTORS	5	Up	0.000788378	0.0230341	0.715176	1
REACTOME_RNA_POLYMERASE_II_TRANSCRIPTION	1268	Down	0.0010529	0.0304239	0.000912568	0.00790892		REACTOME_SIGNALING_BY_ROBO_RECEPTORS	205	Down	0.000841423	0.0231103	7.00753e-07	6.76223e-05
REACTOME_GAP_FILLING_DNA_REPAIR_SYNTHESIS_AND_LIGATION_IN_GG_NER	25	Down	0.00105538	0.0304239	0.246241	0.574444		REACTOME_REGULATION_OF_GENE_EXPRESSION_IN_EARLY_PANCREATIC_PRECURSOR_CELLS	2	Up	0.000845848	0.0231103	1	1
REACTOME_MRNA_SPLICING	188	Down	0.00111109	0.0313813	0.000629613	0.00622517		REACTOME_DUAL_INCISION_IN_TC_NER	65	Down	0.000860993	0.0231109	9.53615e-05	0.0013252
REACTOME_THE_ACTIVATION_OF_ARYLSULFATASES	11	Up	0.00115189	0.0313813	0.617095	1		REACTOME_RNA_POLYMERASE_II_TRANSCRIPTION	1264	Down	0.000874545	0.0231109	0.000504802	0.00442315
REACTOME_O_LINKED_GLYCOSYLATION	89	Up	0.00116292	0.0313813	1.22407e-05	0.000358764		REACTOME_REGULATION_OF_GENE_EXPRESSION_BY_HYPOXIA_INDUCIBLE_FACTOR	9	Down	0.000945225	0.0241857	0.894334	1
REACTOME_ACTIVATION_OF_THE_MRNA_UPON_BINDING_OF_THE_CAP_BINDING_COMPLEX_AND_EIFS_AND_SUBSEQUENT_BINDING_TO_43S	59	Down	0.00116804	0.0313813	1.20707e-05	0.000358764		REACTOME_TRANSCRIPTIONAL_REGULATION_BY_THE_AP_2_TFAP2_FAMILY_OF_TRANSCRIPTION_FACTORS	32	Down	0.000987112	0.0248629	0.0088715	0.0383098
REACTOME_RHOH_GTPASE_CYCLE	36	Down	0.00120398	0.0318168	0.0127019	0.0570345		REACTOME_EPIGENETIC_REGULATION_OF_GENE_EXPRESSION	132	Down	0.0012119	0.0295997	2.62251e-05	0.000509336
REACTOME_ACTIVATED_NTRK2_SIGNALS_THROUGH_CDK5	6	Up	0.00134454	0.0344032	0.985882	1		REACTOME_FORMATION_OF_INCISION_COMPLEX_IN_GG_NER	43	Down	0.00127188	0.0296649	2.55322e-05	0.000508122
REACTOME_NGF_INDEPENDANT_TRKA_ACTIVATION	5	Up	0.00139231	0.0345431	1	1		REACTOME_RHOH_GTPASE_CYCLE	36	Down	0.001276	0.0296649	0.000514182	0.00443241
REACTOME_SIGNALING_BY_ROBO_RECEPTORS	205	Down	0.00141099	0.0345431	2.24075e-06	0.000167645		REACTOME_NGF_INDEPENDANT_TRKA_ACTIVATION	5	Up	0.00129384	0.0296649	1	1
REACTOME_SPHINGOLIPID_METABOLISM	81	Up	0.0014143	0.0345431	1.16e-05	0.000352816		REACTOME_ACETYLCHOLINE_BINDING_AND_DOWNSTREAM_EVENTS	6	Up	0.00133435	0.0296649	0.736628	1
REACTOME_PROCESSING_OF_CAPPED_INTRON_CONTAINING_PRE_MRNA	239	Down	0.00161063	0.0373043	0.000809194	0.00728726		REACTOME_NADE_MODULATES_DEATH_SIGNALLING	6	Up	0.00143692	0.0308194	1	1
REACTOME_DNA_DAMAGE_RECOGNITION_IN_GG_NER	38	Down	0.0019355	0.0421626	0.00170799	0.012606		REACTOME_HATS_ACETYLATE_HISTONES	128	Down	0.00145302	0.0308194	0.0314213	0.104691
REACTOME_NCAM1_INTERACTIONS	37	Up	0.00199199	0.0422775	0.00384949	0.0226473		REACTOME_TRANSLATION	290	Down	0.00152926	0.0320152	4.31594e-06	0.00013127
REACTOME_TRANSLATION	290	Down	0.00203892	0.0422775	1.41377e-05	0.000399823		REACTOME_SUMOYLATION_OF_TRANSCRIPTION_COFACTORS	42	Down	0.0015608	0.0322566	0.000738382	0.00569508
REACTOME_PROCESSING_OF_SMDT1	16	Down	0.00204054	0.0422775	0.194244	0.476593		REACTOME_CIRCADIAN_CLOCK	67	Down	0.00161478	0.0325378	3.06614e-05	0.000568118
REACTOME_PRESYNAPTIC_NICOTINIC_ACETYLCHOLINE_RECEPTORS	5	Up	0.00212587	0.0433786	0.769733	1		REACTOME_DNA_STRAND_ELONGATION	32	Down	0.00165013	0.0328396	0.00646697	0.0301293
REACTOME_DNA_STRAND_ELONGATION	31	Down	0.00216326	0.0435896	0.00718102	0.0365461		REACTOME_MRNA_DECAY_BY_5_TO_3_EXORIBONUCLEASE	15	Down	0.00213	0.0390178	0.510961	1
REACTOME_PREVENTION_OF_PHAGOSOMAL_LYSOSOMAL_FUSION	9	Down	0.00225139	0.0448054	0.897332	1		REACTOME_NUCLEAR_ENVELOPE_NE_REASSEMBLY	70	Down	0.00216662	0.0392041	0.0151998	0.0580443
REACTOME_MRNA_DECAY_BY_5_TO_3_EXORIBONUCLEASE	15	Down	0.00241102	0.0460297	0.50258	1		REACTOME_HEME_SIGNALING	46	Down	0.00223595	0.0392041	5.98916e-05	0.00095421
REACTOME_NEUREXINS_AND_NEUROLIGINS	48	Up	0.00245568	0.0460297	0.00057939	0.00597117		REACTOME_TRANSCRIPTION_COUPLED_NUCLEOTIDE_EXCISION_REPAIR_TC_NER	78	Down	0.00226001	0.0392041	0.000355391	0.00342808
REACTOME_SUMOYLATION_OF_TRANSCRIPTION_COFACTORS	42	Down	0.00248693	0.0460796	0.00298408	0.0188947		REACTOME_MITOCHONDRIAL_BIOGENESIS	94	Down	0.00241348	0.0405264	0.000100233	0.00134993
REACTOME_NUCLEAR_ENVELOPE_NE_REASSEMBLY	70	Down	0.0025507	0.0461993	0.00258844	0.0170236		REACTOME_PROCESSING_OF_SMDT1	16	Down	0.00278342	0.0431431	0.222168	0.513087

## Sheet: Muscle Group Comparisons 5 of 6
Additional File 7
Muscle RT-AS≥10 (n=11) vs RT (n=17); Sequencing CoolMPS	NGenes	Direction	PValue	FDR	PValue.Mixed	FDR.Mixed		MUSCLE RT-AS≥10 (n=11) vs RT (n=17); Sequencing MGI Standard Reagents	NGenes	Direction	PValue	FDR	PValue.Mixed	FDR.Mixed
no overlapping pathways with FDR < 0.05								no overlapping pathways with FDR < 0.05

## Sheet: Muscle Group Comparisons 6 of 6
Additional File 7
MUSCLE RT-AS≤2 (n=15) vs RT-AS≥10 (n=11); Sequencing CoolMPS	NGenes	Direction	PValue	FDR	PValue.Mixed	FDR.Mixed		MUSCLE RT-AS≤2 (n=15) vs RT-AS≥10 (n=11); Sequencing MGI Standard Reagents	NGenes	Direction	PValue	FDR	PValue.Mixed	FDR.Mixed
REACTOME_NEGATIVE_REGULATION_OF_TCF_DEPENDENT_SIGNALING_BY_DVL_INTERACTING_PROTEINS	5	Down	1.5378e-05	0.0247894	1	1		REACTOME_NEGATIVE_REGULATION_OF_TCF_DEPENDENT_SIGNALING_BY_DVL_INTERACTING_PROTEINS	5	Down	4.28943e-05	0.0230485	1	1
